# Supplementary material for: Seed Rain and Seed Bank Reveal that Seed Limitation Strongly Influences Plant Community Assembly in Grasslands
Source: PLoS One. 2014 Jul 24;9(7):e103352. doi: 10.1371/journal.pone.0103352 (PMC4109992; doi:10.1371/journal.pone.0103352)
Supplement: Table S2 — Site species abundance in the regional species pool, seed rain, seed bank and local community. Commonness in the regional species pool was estimated on the scale of 0–3. The local community abundance was estimated between 0–8. The local seed bank is the number of individuals found at each site. The local seed rain is the standardized total yearly site seed rain. (TXT) [file pone.0103352.s002.txt]

	Regional species pool												Local community												Seedbank												Seedrain
Species	Lang.myre	Lang.parkering	Langmaren	Lindviken	Lindvikenaker	LitselbyA	LitselbyB	Mellanstugan	Nyckelby	Nyckelbykulle	SAndvikenA	SandvikenB	Lang.myre	Lang.parkering	Langmaren	Lindviken	Lindvikenaker	LitselbyA	LitselbyB	Mellanstugan	Nyckelby	Nyckelbykulle	SAndvikenA	SandvikenB	Lang.myre	Lang.parkering	Langmaren	Lindviken	Lindvikenaker	LitselbyA	LitselbyB	Mellanstugan	Nyckelby	Nyckelbykulle	SAndvikenA	SandvikenB	Lang.myre	Lang.parkering	Langmaren	Lindviken	Lindvikenaker	LitselbyA	LitselbyB	Mellanstugan	Nyckelby	Nyckelbykulle	SAndvikenA	SandvikenB
Achillea millefolium	1.63	1.38	1.82	2.25	0.97	2.29	1.115	1.62	2.43	1.71	1.98	0.6	7.5	8	8	7.75	8	7.25	4.5	7.25	3	6	6.75	1.75	0	0	0	0	0	0	0	0	0	0	0	0	66.0	0.0	0.0	2.4	10.0	22.1	3.0	0.0	0.0	0.0	3.2	0.0
Achillea ptarmica	0.51	0	0	0	0	0	0.02	0.19	0	0	0	0.2	0.1	0	0	0	0	0	0	0	0	0	0	0.5	0	0	0	0	0	0	0	0	0	0	0	0	0.0	0.0	0.0	0.0	0.0	0.0	0.0	0.0	0.0	0.0	0.0	0.0
Actaea spicata	0.42	0	0	0	0	0	0	0	0	0	0	0	0	0	0	0	0	0	0	0	0	0	0	0	0	0	0	0	0	0	0	0	0	0	0	0	0.0	0.0	0.0	0.0	0.0	0.0	0.0	0.0	0.0	0.0	0.0	0.0
Agrostis capillaris/stolonifera	2.05	2.46	2.51	1.89	1.6	1.96	2.835	2.71	2.11	1.62	1.97	0.98	7.5	8	8	7.25	8	8	8	8	3	0.5	8	8	18	61	55	27	26	13	13	12	14	14	16	40	42.0	86.0	133.0	91.2	24.2	135.6	15.0	61.1	23.2	139.1	12.6	94.3
Agrimonia eupatoria	0.575	0.08	0.32	0.7	0.04	0.69	0.36	0	0.07	0.6	0.04	0.2	0.5	0	0	0	0	0	0	0	0	0	0	0	0	0	0	0	0	0	0	0	0	0	0	0	0.0	0.0	0.0	0.0	0.0	0.0	0.0	0.0	0.0	0.0	0.0	0.0
Ajuga pyramidalis	0.24	0.42	0.65	0.7	0.04	0.54	0.125	0.41	0.32	0	0.31	0.26	0	0	0	0	0	0	0	0	0	0	0	0	0	0	0	0	0	0	0	0	0	0	0	0	0.0	0.0	0.0	0.0	0.0	0.0	0.0	0.0	0.0	0.0	0.0	0.0
Alchemilla sp.	0.58	0.89	0.54	0.98	0.22	0.865	0.61	0.38	1.06	0.85	1.26	0.4	0.25	0	0.1	0.75	3.5	1.75	0.25	0.1	0.75	0.25	0	0.1	0	0	0	0	0	0	0	0	0	0	0	0	0.0	0.0	0.0	0.0	0.0	0.0	0.0	0.0	0.0	0.0	0.0	0.0
Alisma plantago-aquatica	0	0	0	0.2	0.28	0	0	0	0	0	0	0	0	0	0	0	0	0	0	0	0	0	0	0	0	0	0	0	0	0	0	0	0	0	0	0	0.0	0.0	0.0	0.0	0.0	0.0	0.0	0.0	0.0	0.0	0.0	0.0
Allium oleraceum	0	0	0	0.35	0.08	0	0.005	0.19	0.07	0.27	0.03	0.52	0	0	0	0	0	0	0	0	0	0	0	0	0	0	0	0	0	0	0	0	0	0	0	0	0.0	0.0	0.0	0.0	0.0	0.0	0.0	0.0	0.0	0.0	0.0	0.0
Allium vineale	0	0	0	0	0	0	0	0	0	0.25	0	0	0	0	0	0	0	0	0	0	0	0	0	0	0	0	0	0	0	0	0	0	0	0	0	0	0.0	0.0	0.0	0.0	0.0	0.0	0.0	0.0	0.0	0.0	0.0	0.0
Alopecurus geniculatus	0	0	0	0	0	0	0.48	0.5	0	0	0	0	0	0	0	0	0	0	0	0	0	0	0	0	0	0	0	0	0	0	0	0	0	0	0	0	0.0	0.0	0.0	0.0	0.0	0.0	0.0	0.0	0.0	0.0	0.0	0.0
Alopecurus pratensis	1.02	0.35	0.32	1.09	0.28	1.13	0.49	1.18	1.79	1.05	1.29	0.4	5	0	1.25	4.5	6.5	2.5	1.25	2	8	8	3	0.25	0	0	0	0	0	0	0	0	0	0	0	0	0.0	0.0	0.0	0.0	0.0	0.0	0.0	0.0	0.0	0.0	0.0	0.0
Anemone hepatica	0.45	0.07	0.27	0	0	0	0	0.06	0	0	0	0.26	0	0	0	0	0	0	0	0	0	0	0	0	0	0	0	0	0	0	0	0	0	0	0	0	0.0	0.0	0.0	0.0	0.0	0.0	0.0	0.0	0.0	0.0	0.0	0.0
Anemone nemorosa	0.42	1.01	0.52	0.35	0.98	0.06	1.36	0.25	0.2	0	0.97	0.52	0	0	0.1	0	0.1	0	0	0	0	0	0	0	0	0	0	0	0	0	0	0	0	0	0	0	0.0	0.0	0.0	0.0	0.0	0.0	0.0	0.0	0.0	0.0	0.0	0.0
Antennaria dioica	0	0	0.78	0.7	0	0	0	0.19	0.64	0.54	0.64	0.52	0	0	0	0	0	0	0	0	0	0	0	0	0	0	0	0	0	0	0	0	0	0	0	0	0.0	0.0	0.0	0.0	0.0	0.0	0.0	0.0	0.0	0.0	0.0	0.0
Anthoxanthum odoratum	0.58	0.85	1.64	0.98	1.26	1.96	1.855	1.01	1.04	0.81	1.29	0.52	0	3	7.25	0.1	1.75	0	1	0.1	0	0	0.1	0	0	0	2	1	0	0	0	0	0	0	0	0	1.2	14.0	22.0	3.2	0.0	0.0	1.0	0.0	0.0	0.0	1.1	0.0
Anthriscus sylvestris	1.96	0.23	0.38	1.52	0.44	1.305	1.135	0.62	2.22	1.19	1.01	0.26	5.75	0	0	0.1	1.5	0	0	3	0.1	0.1	0.1	0	0	0	0	0	0	0	0	0	0	0	0	0	17.6	0.0	0.0	0.0	0.0	0.0	0.0	0.0	0.0	0.0	0.0	1.0
Aquilegia vulgaris	0	0	0	0	0	0.1	0	0	0	0	0	0	0	0	0	0	0	0	0	0	0	0	0	0	0	0	0	0	0	0	0	0	0	0	0	0	0.0	0.0	0.0	0.0	0.0	0.0	0.0	0.0	0.0	0.0	0.0	0.0
Arabis hirsuta	0	0	0	0.35	0	0	0	0	0	0	0.31	0	0	0	0	0	0	0	0	0	0	0	0	0	1	0	0	0	0	0	0	0	0	0	0	0	0.0	0.0	0.0	0.0	0.0	0.0	0.0	0.0	0.0	0.0	0.0	0.0
Arctium minus	0	0	0	0	0	0.54	0	0	0	0	0	0	0	0	0	0	0	0	0	0	0	0	0	0	0	0	0	0	0	0	0	0	0	0	0	0	0.0	0.0	0.0	0.0	0.0	0.0	0.0	0.0	0.0	0.0	0.0	0.0
Arctium tomentosum		0	0	0	0	0.05	0.01	0	0	0	0	0	0	0	0	0	0	0	0	0	0	0	0	0	0	0	0	0	0	0	0	0	0	0	0	0	0.0	0.0	0.0	0.0	0.0	0.0	0.0	0.0	0.0	0.0	0.0	0.0
Arenaria serpyllifolia	0.01	0	0	0.35	0	1.08	0	0	0.14	0.54	0	0	0	0	0	0	0	0	0	0	0	0	0	0	0	0	0	0	0	0	0	0	0	0	0	0	0.0	0.0	0.0	0.0	0.0	0.0	0.0	0.0	0.0	0.0	0.0	0.0
Helictotrichon pratense	0.31	0	0.38	0.7	0.08	0.64	0.12	0.19	1.25	0.79	0.63	0	0	0	0.25	0	0	0	0	0	0	0	0.5	0	0	0	0	0	0	0	0	0	0	0	0	0	0.0	0.0	0.0	0.0	0.0	0.0	0.0	0.0	0.0	0.0	0.0	0.0
Helictotrichon pubescens	0.01	0.05	0.45	0.7	0.14	1.34	0.13	0.19	0.85	0.54	0.96	0.26	0.1	0	1	0	1	0	0	0	0	0	1	0	0	0	0	0	0	0	0	0	0	0	0	0	0.0	0.0	0.0	0.0	0.0	0.0	0.0	0.0	0.0	0.0	0.0	0.0
Artemisia vulgaris	0	0.07	0	0	0	0.735	0.01	0	0	0.1	0.04	0	0	0	0	0	0	0	0	0	0	0	0	0	0	0	0	0	0	0	0	0	0	0	0	0	0.0	0.0	0.0	0.0	0.0	0.0	0.0	0.0	0.0	0.0	0.0	0.0
Atriplex patula	0	0	0	0	0.04	0	0.24	0	0	0	0	0	0	0	0	0	0	0	0	0	0	0	0	0	0	0	0	0	0	0	0	0	0	0	0	0	0.0	0.0	0.0	0.0	0.0	0.0	0.0	0.0	0.0	0.0	0.0	0.0
Berberis vulgaris	0.21	0	0	0.35	0	0.54	0.86	0.41	0	0	0.31	0.26	0	0	0	0	0	0	0	0	0	0	0	0	0	0	0	0	0	0	0	0	0	0	0	0	0.0	0.0	0.0	0.0	0.0	0.0	0.0	0.0	0.0	0.0	0.0	0.0
Bidens tripartita	0.51	0	0.32	0	0	0.64	0.62	0.19	0.42	0	0	0	0	0	0	0	0	0	0.25	0	0	0	0	0	0	0	0	0	0	0	0	0	0	0	0	0	0.0	0.0	0.0	0.0	0.0	0.0	0.0	0.0	0.0	0.0	1.1	0.0
Bistorta vivipara	0	0.05	0.36	0	0	0	0	0	0	0	0	0	0	0	0	0	0	0	0	0	0	0	0	0	0	0	0	0	0	0	0	0	0	0	0	0	0.0	0.0	0.0	0.0	0.0	0.0	0.0	0.0	0.0	0.0	0.0	0.0
Briza media	0.6	0.45	0.81	0.7	0	1.2	0.49	0.38	0.64	0.54	1.27	0	0	1	0.75	0	0	0.5	0.1	0	0	0	1	0	0	0	0	0	0	0	0	0	0	0	0	0	0.0	0.0	0.0	0.0	0.0	0.0	0.0	0.0	0.0	0.0	0.0	0.0
Calamagrostis arundinacea	0.63	1.56	1.62	0	1.35	0	1.24	1.45	0.4	0	0.02	0.52	0	0	0	0	0	0	0	0	0	0	0	0	0	0	0	0	0	0	0	0	0	0	0	0	0.0	0.0	0.0	0.0	0.0	0.0	0.0	0.0	0.0	0.0	0.0	0.0
Calamagrostis canescens	1.26	0	0.45	1.14	0.24	1.18	1.24	0	0	0	0	0.26	0	0	0	0	0	0	0	0	0	0	0	0	0	0	0	0	0	0	0	0	0	0	0	0	0.0	0.0	0.0	0.0	0.0	0.0	0.0	0.0	0.0	0.0	0.0	0.0
Calluna vulgaris	0	1.88	2.09	0	1.35	0.1	2.1	1.46	0.96	0.27	0.99	0.52	0	0	0	0	0	0	0	0	0	0	0	0	0	0	1	0	0	0	0	0	0	0	0	0	0.0	3.0	1.0	0.0	0.0	0.0	0.0	0.0	1.0	4.0	1.1	0.0
Caltha palustris		0	0	0	0	0.05	0	0	0	0	0	0	0	0	0	0	0	0	0	0	0	0	0	0	0	0	0	0	0	0	0	0	0	0	0	0	0.0	0.0	0.0	0.0	0.0	0.0	0.0	0.0	0.0	0.0	0.0	0.0
Campanula persicifolia	0.42	0.55	0.46	0.7	0.51	0.59	0.75	0.44	0.27	0.27	0.66	0.52	0	0	0	0	0	0	0	0	0	0	0	0	0	0	0	0	0	0	0	0	0	0	0	0	0.0	0.0	0.0	0.0	0.0	0.0	0.0	0.0	0.0	0.0	0.0	0.0
Campanula rotundifolia	0.57	0.46	1.22	0.7	0.98	0.795	1.74	0.73	0.71	0.82	0.94	0.26	0	0.1	0.5	0	0	0	0.25	0	0	0	0	0.1	0	0	0	0	0	0	0	0	0	0	0	0	0.0	0.0	0.0	0.0	0.0	0.0	0.0	0.0	0.0	0.0	0.0	0.0
Campanula trachelium	0.21	0	0	0	0	0	0	0	0	0	0	0	0	0	0	0	0	0	0	0	0	0	0	0	0	0	0	0	0	0	0	0	0	0	0	0	0.0	0.0	0.0	0.0	0.0	0.0	0.0	0.0	0.0	0.0	0.0	0.0
Capsella bursa-pastoris	0	0	0.2	0	0	0	0	0	0	0	0	0	0	0	0	0	0	0	0	0	0	0	0	0	0	0	0	0	0	0	0	0	0	0	0	0	1.2	0.0	0.0	0.0	0.0	0.0	0.0	0.0	0.0	0.0	0.0	1.0
Carex acuta	0	0	0	0	0.28	0	0.48	0	0	0	0	0	0	0	0	0	0	0	0	0	0	0	0	0	0	0	0	0	0	0	0	0	0	0	0	0	0.0	0.0	0.0	0.0	0.0	0.0	0.0	0.0	0.0	0.0	0.0	0.0
Carex canescens	0	0.08	0.64	0	0	0	0	0.19	0	0	0	0	0	0	0	0	0	0	0	0	0	0	0	0	0	0	0	0	0	0	0	0	0	0	0	0	0.0	0.0	0.0	0.0	0.0	0.0	0.0	0.0	0.0	0.0	0.0	0.0
Carex caryophyllea		0	0	0.63	0	0.12	0	0.19	0	0	0	0	0	0	0	1	0	0.25	0	0	0	0	0	0	0	0	0	0	0	0	0	0	0	0	0	0	0.0	0.0	0.0	0.0	0.0	0.0	0.0	0.0	0.0	0.0	0.0	0.0
Carex cespitosa	0	0	0	0	0.9	0	0	0.19	0	0	0	0	0	0	0	0	0	0	0	0	0	0	0	0	0	0	0	0	0	0	0	0	0	0	0	0	0.0	0.0	0.0	0.0	0.0	0.0	0.0	0.0	0.0	0.0	0.0	0.0
Carex demissa	0	0.35	0	0	0	0	0	0.19	0	0	0	0.26	0	0	0	0	0	0	0	0	0	0	0	0	0	0	0	0	1	0	0	0	0	0	0	0	0.0	0.0	0.0	0.0	0.0	0.0	0.0	0.0	0.0	0.0	0.0	0.0
Carex digitata	0.42	0.41	0.39	0	0	0	1.49	0.38	0	0	0	0.26	0	0	0	0	0	0	0	0	0	0	0	0.1	0	0	0	0	0	0	0	0	0	0	0	0	0.0	0.0	0.0	0.0	0.0	0.0	0.0	0.0	0.0	0.0	0.0	0.0
Carex echinata	0	0	0.45	0	0	0	0	0.22	0	0	0.33	0	0	0	0	0	0	0	0	0	0	0	0	0	0	0	0	0	0	0	0	0	0	0	0	0	0.0	0.0	0.0	0.0	0.0	0.0	0.0	0.0	0.0	0.0	0.0	0.0
Carex hirta	0	0.7	0	0.35	0.18	0.54	1.845	0.69	0	0.25	1.63	0.52	0	2.5	0	0	0.1	0	0.75	1.5	0	0.5	5.25	1.5	0	0	1	0	0	0	1	6	1	0	6	1	0.0	0.0	0.0	0.0	0.0	0.0	0.0	0.0	0.0	0.0	1.1	0.0
Carex nigra	0	0.7	1.15	0	0	0	0.25	0	0	0	0.94	0.26	0	0	0	0	0	0	1.25	0	0	0	0	0	0	0	0	0	0	0	0	0	0	0	0	0	0.0	0.0	0.0	0.0	0.0	0.0	0.0	0.0	0.0	0.0	0.0	0.0
Carex ovalis	1.02	0.7	1.19	0.35	0.1	0.22	0.615	0.72	0.84	0	1.3	0.26	0	0.5	1	0	0.1	1	7	0.75	0	0	0.5	0	0	4	1	0	0	2	1	0	0	0	0	0	0.0	34.0	0.0	0.0	0.0	1.8	4.0	31.0	0.0	0.0	0.0	0.0
Carex pallescens	0.06	0.8	1.13	0.63	0.14	1.35	0.49	0.72	0.32	0	1.28	0	0	0.5	0.5	0.25	0.25	1	3.75	0.5	0	0	0.5	0	0	0	0	0	0	0	0	1	0	0	0	0	0.0	10.0	4.0	0.0	0.0	0.0	8.0	0.0	0.0	0.0	2.1	0.0
Carex panicea	0	0.1	0.68	0.35	0	1.2	0.72	0.38	0.64	0	0.96	0.26	0	0	0.25	0	0	0.25	1.75	0	0	0	0.1	0	0	0	4	0	0	0	0	0	0	0	3	1	0.0	1.0	0.0	0.0	0.0	0.0	0.0	0.0	0.0	0.0	0.0	0.0
Carex pilulifera	0.005	0.45	0.44	0.63	0.14	1.08	0.48	0.38	0.64	0.27	1.27	0	0	0.25	0.5	1	0.25	0	0	0	0	0	0.25	0	0	0	0	0	0	0	0	0	0	0	0	0	2.4	0.0	0.0	1.1	0.0	0.0	0.0	0.0	0.0	0.0	0.0	0.0
Carex spicata	0.72	0.49	0.57	0.28	0.14	0.15	0.36	0.69	0.42	0.52	0.01	0.2	1.25	1.5	0	1.5	0	3.75	0	0.25	0	0	0	2.25	0	0	1	0	0	0	0	0	0	0	4	0	0.0	6.0	0.0	0.0	0.0	0.0	0.0	0.0	0.0	0.0	0.0	0.0
Carex vesicaria	0	0	0.94	0.18	0.9	0	0	0	0.84	0	0	0.52	0	0	0	0	0	0	0	0	0	0	0	0	0	0	0	0	0	0	0	0	0	0	0	0	0.0	0.0	0.0	0.0	0.0	0.0	0.0	0.0	0.0	0.0	0.0	0.0
Carex vulpina	0	0	0	0	0	0	0	0	0.84	0	0	0.4	0	0	0	0	0	0	0	0	0	0	0	0	0	0	0	0	0	0	0	0	0	0	0	0	0.0	0.0	0.0	0.0	0.0	0.0	0.0	0.0	0.0	0.0	0.0	0.0
Cardamine amara	0	0	0	0	0	0	0	0.19	0	0	0	0	0	0	0	0	0	0	0	0	0	0	0	0	0	0	0	0	0	0	0	0	0	0	0	0	0.0	0.0	0.0	0.0	0.0	0.0	0.0	0.0	0.0	0.0	0.0	0.0
Carlina vulgaris	0	0	0.45	0	0	0	0.12	0	0	0.27	0	0	0	0	0	0	0	0	0	0	0	0	0	0	0	0	0	0	0	0	0	0	0	0	0	0	0.0	0.0	0.0	0.0	0.0	0.0	0.0	0.0	0.0	0.0	0.0	0.0
Carum carvi	0	0.35	0	0.28	0	0.34	0	0.85	0	1.31	0.64	0.4	0	1	0	0.5	0	0.1	0	3	0	2.75	5.75	0	0	0	0	0	0	0	0	0	0	0	0	0	0.0	0.0	0.0	0.0	0.0	0.0	0.0	0.0	0.0	27.0	37.9	0.0
Centaurea jacea	0.61	1.18	1.24	0.98	0.22	2.03	1.97	0.75	1.38	0.85	1.3	0.52	0	0.25	0	5.5	0.25	1.5	0.25	0	0.5	0	1	0.25	0	0	0	1	0	0	0	0	0	0	0	0	0.0	0.0	0.0	1.3	0.0	5.5	0.0	0.0	0.0	0.0	2.1	0.0
Cerastium fontanum	0.73	0.45	0.21	0.98	0.36	1.4	1.12	0.46	0.52	0.56	0.94	0.01	0.5	0.75	0	2.25	0.75	3.75	2	0	0	0	0.5	0	2	3	0	3	0	4	5	0	0	0	4	1	0.0	0.0	0.0	0.0	0.0	0.0	1.0	0.0	0.0	0.0	0.0	0.0
Chenopodium album	0	0	0	0	0	0	0.36	0	0	0	0	0	0	0	0	0	0	0	0	0	0	0	0	0	0	0	0	0	0	0	0	0	0	0	0	0	0.0	0.0	0.0	0.0	0.0	0.0	0.0	0.0	0.0	0.0	0.0	0.0
Chelidonium majus	0	0	0	0	0	0	0.62	0	0	0	0.01	0	0	0	0	0	0	0	0	0	0	0	0	0	0	0	0	0	0	0	0	0	0	0	0	0	0.0	0.0	0.0	0.0	0.0	0.0	0.0	0.0	0.0	0.0	0.0	0.0
Cirsium arvense	1.02	0.16	0	0.64	0.27	0.85	0.01	0	0.07	0.64	0.38	0.07	0.1	0	0	0	0	0	0	0	0	0	0	0	0	0	0	0	0	0	0	0	0	0	0	1	0.0	0.0	0.0	0.0	0.0	0.0	0.0	0.0	0.0	0.0	0.0	0.0
Cirsium palustre	1.01	0.45	0.9	0.35	0.56	0.71	0.86	0.5	0.32	0	0.63	0	0.5	0	0.1	0	0	0	0	0.25	0	0	0	0	0	0	0	0	0	0	0	0	0	0	0	0	1.2	0.0	0.0	0.0	0.0	0.0	0.0	0.0	0.0	0.0	0.0	0.0
Cirsium vulgare	0	0	0	0.46	0.47	0.74	0.25	0	0.42	0.27	0.02	0	0	0	0	0.1	0	0	0	0	0	0	0	0	0	0	0	0	0	0	0	0	0	0	0	0	0.0	0.0	0.0	0.0	0.0	0.0	0.0	0.0	1.1	0.0	0.0	0.0
Comarum palustre	0.25	0	0.3	0	0	0.1	0	0	0	0	0	0	0	0	0	0	0	0	0	0	0	0	0	0	0	0	0	0	0	0	0	0	0	0	0	0	0.0	0.0	0.0	0.0	0.0	0.0	0.0	0.0	0.0	0.0	0.0	0.0
Convolvulus arvensis	0	0	0	0	0	0.1	0	0	0	0	0	0	0	0	0	0	0	0	0	0	0	0	0	0	0	0	0	0	0	0	0	0	0	0	0	0	0.0	0.0	0.0	0.0	0.0	0.0	0.0	0.0	0.0	0.0	0.0	0.0
Convallaria majalis	0.63	1.1	0.92	0	0	0.015	0.62	0.83	0	0	0	0.1	0	0	0	0	0	0	0	0	0	0	0	0	0	0	0	0	0	0	0	0	0	0	0	0	0.0	0.0	0.0	0.0	0.0	0.0	0.0	0.0	0.0	0.0	0.0	0.0
Crepis praemorsa		0	0	0.35	0	0	0	0	0	0	0	0	0	0	0	0	0	0	0	0	0	0	0	0	0	0	0	0	0	0	0	0	0	0	0	0	0.0	0.0	0.0	0.0	0.0	0.0	0.0	0.0	0.0	0.0	0.0	0.0
Dactylorhiza incarnata	0	0	0	0	0	0	0	0	0.32	0	0	0	0	0	0	0	0	0	0	0	0	0	0	0	0	0	0	0	0	0	0	0	0	0	0	0	0.0	0.0	0.0	0.0	0.0	0.0	0.0	0.0	0.0	0.0	0.0	0.0
Dactylorhiza latifolia/sambucina		0	0	0	0	0	0	0	0	0	0.31	0.26	0	0	0	0	0	0	0	0	0	0	0	0	0	0	0	0	0	0	0	0	0	0	0	0	0.0	0.0	0.0	0.0	0.0	0.0	0.0	0.0	0.0	0.0	0.0	0.0
Dactylorhiza maculata		0	0	0	0	0	0	0.03	0	0	0	0	0	0	0	0	0	0	0	0	0	0	0	0	0	0	0	0	0	0	0	0	0	0	0	0	0.0	0.0	0.0	0.0	0.0	0.0	0.0	0.0	0.0	0.0	0.0	0.0
Dactylis glomerata	1.12	0.58	0.7	1.62	1.26	1.255	1.12	1.31	2.71	0.92	1.97	0.52	0.1	1.5	1.75	6.75	0.75	1.75	1.5	0.25	0.75	5.75	3.5	5.25	0	0	0	0	0	0	0	0	0	0	0	0	0.0	0.0	0.0	9.5	0.0	0.0	0.0	2.0	0.0	74.0	6.3	12.0
Danthonia decumbens	0.03	0.11	0.86	0.7	0	1.08	0.12	0.38	0.71	0	0.62	0.52	0	0	0	0	0	0	0	0	0	0	0	0	0	0	0	0	0	0	0	0	0	0	0	0	0.0	0.0	0.0	0.0	0.0	0.0	0.0	0.0	0.0	0.0	0.0	0.0
Deschampsia cespitosa	1.62	1.87	1.72	2.08	1.6	2.225	2.84	1.46	2.18	1.05	1.97	0.6	3.75	3.25	1.5	7.75	7.75	5	8	7.75	7.5	2.75	7	2.25	5	9	5	6	11	0	15	8	4	4	10	7	45.6	145.0	41.0	216.8	130.4	71.2	112.0	449.7	18.2	70.5	3.2	11.0
Deschampsia flexuosa	0.695	1.66	1.75	1.05	1.47	0.465	2.23	1.86	1.7	0.54	1.99	0.52	0	0	0	0	0	0	0	0	0	0	0	0	0	0	0	0	0	0	0	0	0	0	0	0	0.0	1.0	5.0	0.0	0.0	0.0	0.0	0.0	0.0	0.0	0.0	0.0
Dianthus deltoides	0	0.35	0.06	0.35	0	0	0	0.69	0.46	0.54	0	0.26	0	0	0	0	0	0	0	0	0	0	0	0	0	0	0	0	0	0	0	0	0	0	0	0	0.0	0.0	0.0	0.0	0.0	0.0	0.0	0.0	0.0	0.0	0.0	0.0
Eleocharis mamillata	0	0	0	0	0	0	0	0.19	0	0	0	0	0	0	0	0	0	0	0	0	0	0	0	0	0	0	0	0	0	0	0	0	0	0	0	0	0.0	0.0	0.0	0.0	0.0	0.0	0.0	0.0	0.0	0.0	0.0	0.0
Elytrigia repens	0.51	0	0	0.83	0.14	1.07	0.255	0	0.56	0.56	0.65	0.14	1.5	0	0	2.5	0.5	2	0.5	0	3.5	7.25	3	0	0	0	0	0	0	0	0	0	0	0	0	0	1.2	0.0	0.0	0.0	0.0	0.0	0.0	0.0	0.0	0.0	0.0	0.0
Epilobium adenocaulon	0.51	0.14	0.32	0.2	0.28	0.62	0.24	0.31	0	0	0	0.2	0	0	0	0	0	0	0	0	0	0	0	0	0	1	0	0	1	0	0	2	0	0	1	0	0.0	0.0	0.0	0.0	3.3	1.8	2.4	0.0	1.0	0.0	2.1	0.0
Epilobium montanum	0.0	0.0	0.0	0.2	0.0	0.5	0.8	0.0	0.0	0.0	0.0	0.0	0	0	0	0	0	0	0	0	0	0	0	0	0	0	0	0	0	0	0	0	0	0	0	0	0.0	0.0	0.0	0.0	0.0	0.0	0.0	0.0	0.0	0.0	0.0	0.0
Epilobium palustre	0.0	0.0	0.5	0.0	0.0	0.0	0.9	0.2	0.0	0.0	0.3	0.0	0	0	0	0	0	0	0	0	0	0	0	0	0	0	0	0	0	0	0	0	0	0	0	0	0.0	0.0	0.0	0.0	0.0	0.0	0.0	0.0	0.0	0.0	0.0	0.0
Erigeron acer	0.0	0.0	0.0	0.0	0.0	0.0	0.0	0.0	0.0	0.0	0.0	0.0	0	0	0	0	0	0	0	0	0	0	0	0	0	0	0	0	0	0	0	0	0	0	0	0	0.0	0.0	0.0	0.0	0.0	0.0	0.0	0.0	0.0	0.0	0.0	0.0
Eriophorum angustifolium	0.0	0.4	0.6	0.0	0.0	0.0	0.0	0.0	0.0	0.0	0.0	0.0	0	0	0	0	0	0	0	0	0	0	0	0	0	0	0	0	0	0	0	0	0	0	0	0	0.0	0.0	0.0	0.0	0.0	0.0	0.0	0.0	0.0	0.0	0.0	0.0
Erophila verna	0.0	0.0	0.0	0.0	0.0	0.0	0.0	0.2	0.0	0.0	0.0	0.0	0	0	0	0	0	0	0	0	0	0	0	0	0	0	0	0	0	0	0	0	0	0	0	0	0.0	0.0	0.0	0.0	0.0	0.0	0.0	0.0	0.0	0.0	0.0	0.0
Euphrasia stricta	0.0	0.7	0.4	0.0	0.0	0.8	0.7	0.0	0.0	0.0	0.0	0.0	0	0.25	0.1	0	0	0.1	0	0	0	0	0	0	0	0	0	0	0	0	0	0	0	0	0	0	0.0	0.0	0.0	0.0	0.0	0.0	0.0	0.0	0.0	0.0	0.0	0.0
Fallopia convolvulus	0.2	0.0	0.2	0.0	0.0	0.0	0.1	0.0	0.0	0.0	0.0	0.3	0	0	0	0	0	0	0	0	0	0	0	0	0	0	0	0	0	0	0	0	0	0	0	0	0.0	0.0	0.0	0.0	0.0	0.0	0.0	0.0	0.0	0.0	0.0	0.0
Festuca ovina	0.5	1.3	1.4	1.1	1.1	1.8	1.7	0.7	1.8	1.1	1.0	0.8	0	4.5	7.75	0.1	0.25	0	0	0	0	0	0	0	0	0	0	0	0	0	0	0	0	0	0	0	0.0	0.0	24.0	0.0	0.0	0.0	0.0	0.0	0.0	0.0	0.0	0.0
Festuca pratensis	1.6	0.7	0.9	1.8	1.2	1.7	1.0	1.4	2.4	1.2	1.9	0.6	8	7.25	7.25	8	7.75	8	7.5	8	8	8	8	3.75	0	0	0	0	0	0	0	0	0	0	0	0	77.6	27.0	21.0	27.4	11.3	16.4	42.0	75.0	6.0	148.5	28.4	1.0
Festuca rubra	1.0	0.9	1.1	0.6	0.1	2.0	2.2	2.2	1.0	0.3	1.0	0.5	1.25	5	2	4	7.5	8	7.75	5.75	7.75	5.25	8	8	0	0	0	0	0	0	0	0	0	0	0	0	0.0	1.0	0.0	10.5	0.0	1.8	0.0	0.0	1.0	8.0	0.0	0.0
Filipendula ulmaria	0.0	0.1	1.2	1.5	0.3	0.6	1.1	0.7	0.7	0.1	1.4	0.4	0	0	0	0.1	0.1	0	0	1	0	0	0	0	0	0	0	0	0	0	0	0	0	0	0	0	0.0	0.0	0.0	0.0	0.0	0.0	0.0	0.0	0.0	0.0	1.1	0.0
Filipendula vulgaris	0.3	0.0	0.3	1.0	0.2	1.3	1.1	0.4	1.9	1.1	1.6	0.8	0	0	0	0.25	0.5	0.5	0.1	0	1.25	0	0.25	0	0	0	0	0	0	0	0	0	0	0	0	0	0.0	0.0	0.0	0.0	0.0	0.0	0.0	0.0	0.0	0.0	0.0	0.0
Fragaria vesca	0.5	1.5	1.3	1.1	1.0	1.5	1.5	0.7	1.2	0.5	2.0	0.8	0	0	0.1	0	0	0	0	0	0	0	0	0	0	0	0	0	0	0	0	0	0	0	0	0	0.0	1.0	0.0	0.0	0.0	0.0	0.0	0.0	0.0	0.0	0.0	0.0
Fragaria viridis	0.0	0.0	0.0	0.4	0.0	0.0	0.0	0.0	0.0	0.3	0.0	0.0	0	0	0	0	0	0	0	0	0	0	0	0	0	0	0	0	0	0	0	0	0	0	0	0	0.0	0.0	0.0	0.0	0.0	0.0	0.0	0.0	0.0	0.0	0.0	0.0
Galium album	0.51	0.09	0	0	0	0.11	0	0.06	0.4	0.06	1.03	0.4	0.25	0	0	0	0	0	0	0.1	0.1	0	0.1	0	0	0	0	0	0	0	0	0	0	0	0	0	0.0	0.0	0.0	0.0	0.0	0.0	0.0	0.0	0.0	0.0	0.0	0.0
Galium aparine	0.21	0.41	0.53	0	0.14	0.15	1.1	0.5	0.42	0	0	0.07	0	0	0	0	0	0	0.75	0.25	0	0	0	0	0	0	0	0	0	0	0	0	0	0	0	0	0.0	0.0	0.0	0.0	0.0	0.0	0.0	0.0	0.0	0.0	0.0	0.0
Galium boreale	0.755	0.8	0.21	0.63	0	1.415	0.98	0.25	1.24	0.52	0.34	0.52	0.5	0	0	0.1	0	0.25	0.25	0	0	0.1	0	0	0	0	0	0	0	0	0	0	0	0	0	0	0.0	0.0	0.0	0.0	0.0	1.8	0.0	1.0	0.0	0.0	0.0	0.0
Galium palustre	1.02	0.84	0.64	0.56	0	0	1.1	0.75	0	0	0.97	0.52	0	0	0.1	0	0	0	0	0	0	0	0	0	0	0	0	0	0	0	0	0	0	0	0	0	0.0	0.0	0.0	0.0	0.0	0.0	0.0	0.0	0.0	4.0	0.0	0.0
Galeopsis speciosa	1.98	0.07	0.19	0.18	0.18	0.1	0.49	0	0	0.02	0	0	0	0	0	0	0.25	0	0	0	0	0	0	0	0	0	0	0	0	0	0	0	0	0	0	0	0.0	0.0	0.0	0.0	0.0	0.0	0.0	0.0	0.0	0.0	0.0	0.0
Galeopsis tetrahit	0.21	0	0.2	0.28	0.02	0.1	0	0	0	0	0	0	0	0	0	0	0	0	0	0	0	0	0	0	0	0	0	0	0	0	0	0	0	0	0	0	0.0	0.0	0.0	0.0	0.0	0.0	0.0	0.0	0.0	0.0	0.0	0.0
Galium uliginosum	0	0.7	0	0	0.14	0	0.24	0.5	0.32	0.27	0.32	0	0	0.1	0	0	2	0	1	0.5	0	0	0.75	0	0	0	0	0	0	0	0	0	0	0	0	0	0.0	0.0	0.0	0.0	0.0	0.0	0.0	0.0	0.0	0.0	0.0	0.0
Galium verum	1.51	0.82	1.45	1.26	0.81	2.235	1.985	1	2.76	1.13	1.98	0.78	0	1.75	4.25	3	1.75	6.75	0	1.5	0.1	1.5	5.25	0.5	0	0	0	0	0	0	0	0	0	0	0	0	0.0	0.0	0.0	0.0	0.0	0.0	0.0	0.0	0.0	0.0	0.0	0.0
Gentianella campestris	0	0	0.45	0	0	0	0	0	0	0	0.31	0	0	0	0	0	0	0	0	0	0	0	0	0	0	0	0	0	0	0	0	0	0	0	0	0	0.0	0.0	0.0	0.0	0.0	0.0	0.0	0.0	0.0	0.0	0.0	0.0
Geranium columbinum	0	0	0	0.35	0	0	0	0	0	0	0	0.52	0	0	0	0	0	0	0	0	0	0	0	0	0	0	0	0	0	0	0	0	0	0	0	0	0.0	0.0	0.0	0.0	0.0	0.0	0.0	0.0	0.0	0.0	0.0	0.0
Geranium molle		0	0	0	0	0.1	0	0	1.16	0	0	0	0	0	0	0	0	0	0	0	0	0	0	0	0	0	0	0	0	0	0	0	0	0	0	0	0.0	0.0	0.0	0.0	0.0	0.0	0.0	0.0	0.0	0.0	0.0	0.0
Geranium robertianum	0.42	0	0	0	0	0	0	0	0	0.02	0.01	0.26	0	0	0	0	0	0	0	0	0	0	0	0	0	0	0	0	0	0	0	0	0	0	0	0	0.0	0.0	0.0	0.0	0.0	0.0	0.0	0.0	0.0	0.0	0.0	0.0
Geranium sanguineum	0	0	0	0	0	0	0	0	0.32	0	0	0.21	0	0	0	0	0	0	0	0	0	0	0	0	0	0	0	0	0	0	0	0	0	0	0	0	0.0	0.0	0.0	0.0	0.0	0.0	0.0	0.0	0.0	0.0	0.0	0.0
Geranium sylvaticum	0.42	0.59	1.06	0.53	0.53	0.645	0.74	0.04	0	0	0	0.26	0	0	0	0	0	0	0	0	0	0	0	0	0	0	0	0	0	0	0	0	0	0	1	0	0.0	0.0	0.0	0.0	1.7	0.0	0.0	0.0	0.0	0.0	0.0	0.0
Geum rivale	1.09	1.03	1.13	0.99	0.36	0.9	1.86	0.72	0.84	0.03	1.96	0.4	0	0.5	0.75	1	2.25	0.1	0.5	2	0	0	6.25	0	0	0	0	0	0	0	0	0	0	0	0	0	0.0	0.0	0.0	1.1	0.0	0.0	1.0	0.0	1.0	0.0	31.6	0.0
Geum sp.	0.21	0.35	0.32	0	0	0.155	0	0	0.4	0	0	0	0	1.25	0	0	0	0	0	0	0	0	0	0	0	0	0	0	0	0	0	0	0	0	0	0	0.0	0.0	0.0	0.0	0.0	0.0	0.0	0.0	0.0	0.0	0.0	0.0
Glechoma hederacea	0	0	0	0.36	0.14	0	0	0	0.32	0	0.64	0	0	0	0	0	0	0	0	0	0	0	5.5	0	0	0	0	0	0	0	0	0	0	0	0	0	0.0	0.0	0.0	0.0	0.0	0.0	0.0	0.0	0.0	0.0	0.0	0.0
Glyceria fluitans	0	0	0	0	0	1.08	1.48	0.19	0	0	0.32	0.26	0	0	0	0	0	0	0	0	0	0	0	0	0	0	0	0	0	0	0	0	0	0	0	0	0.0	0.0	0.0	0.0	0.0	0.0	0.0	0.0	0.0	0.0	0.0	0.0
Gnaphalium sylvaticum		0	0.32	0	0	0.54	0.13	0	0.46	0	0	0.26	0	0	0	0	0	0	0	0	0	0	0	0	0	0	1	0	0	0	0	0	0	0	0	1	0.0	0.0	0.0	0.0	0.0	0.0	0.0	0.0	0.0	0.0	0.0	0.0
Helianthemum nummularium	0.07	0.1	1.09	1.05	0.08	1.745	0.12	0.47	0.96	0.54	0.97	0.78	0	0	0	0	0	0	0	0	0	0	0	0	0	0	0	0	0	0	0	0	0	0	0	0	0.0	0.0	0.0	0.0	0.0	0.0	0.0	0.0	0.0	0.0	0.0	0.0
Heracleum sp.	0.21	0.07	0	0	0	0.005	0	0	0	0	0	0	0	0	0	0	0	0	0	0	0	0	0	0	0	0	0	0	0	0	0	0	0	0	0	0	0.0	0.0	0.0	0.0	0.0	0.0	0.0	0.0	0.0	0.0	0.0	0.0
Hieracium sect. Hieracium	0.21	0.23	0.92	0	0.45	0.005	1.24	0.43	0	0	0	0.1	0	0	0	0	0	0	0	0	0	0	0	0	0	0	0	0	0	0	0	0	0	0	0	0	0.0	0.0	0.0	0.0	0.0	0.0	0.0	0.0	0.0	0.0	0.0	0.0
Hieracium sect. Tridentata	0.45	0.46	0.72	0	0.67	0	1.5	0.19	0	0.27	0.99	0.26	0	0	0	0	0.25	0	0	0	0	0	0	0	0	0	0	0	0	0	0	0	0	0	0	0	0.0	0.0	0.0	0.0	0.0	0.0	0.0	0.0	0.0	0.0	0.0	0.0
Hieracium umbellatum	0	0.66	0.38	0	0.47	0.735	1.37	0.02	0.52	0.3	0.04	0.26	0	0	0	0	0	0	0	0	0	0	0	0	0	0	0	0	0	0	0	0	0	0	0	0	0.0	0.0	0.0	0.0	0.0	0.0	0.0	0.0	0.0	0.0	0.0	0.0
Hypericum maculatum	0.03	0.35	1.63	0.35	1.12	1.34	0.87	0.42	1.56	0.87	0.96	0.52	0	0	0.1	0	0.75	0.25	0	0	0	0	0.1	0	0	0	0	0	6	0	0	0	0	0	0	0	0.0	0.0	0.0	0.0	0.0	0.0	0.0	0.0	0.0	0.0	0.0	0.0
Hypericum perforatum	0.03	0.15	0	0.7	0.47	1.425	0.755	0.21	0.46	0.6	0.35	0.2	0	0	0	0	0	0	0.1	0.1	0	0	0	0	0	0	0	0	0	0	0	0	0	0	0	0	0.0	0.0	0.0	0.0	0.0	0.0	0.0	0.0	0.0	0.0	0.0	0.0
Hypochaeris maculata	0	0.6	0.79	0	0	0	0	0.25	0.52	0	0	0.26	0	0	0	0	0	0	0	0	0	0	0	0	0	0	0	0	0	0	0	0	0	0	0	0	0.0	0.0	0.0	0.0	0.0	0.0	0.0	0.0	0.0	0.0	0.0	0.0
Iris pseudacorus	0	0	0	0.18	0.44	0	0	0	0	0	0	0	0	0	0	0	0	0	0	0	0	0	0	0	0	0	0	0	0	0	0	0	0	0	0	0	0.0	0.0	0.0	0.0	0.0	0.0	0.0	0.0	0.0	0.0	0.0	0.0
Juncus articulatus	0.51	0.35	0.47	0	0	0.54	0.49	0.19	0	0	0	0.4	0	0	0	0	0	0	0	0	0	0	0	0	3	4	4	0	0	1	1	0	5	0	6	3	0.0	0.0	0.0	0.0	0.0	0.0	2.0	0.0	0.0	0.0	1.1	0.0
Juncus bufonius	0	0.35	0.15	0	0	0	0.5	0	0	0	0.32	0	0	0	0	0	0	0	0	0	0	0	0	0	5	1	1	0	0	9	0	4	0	0	1	10	0.0	0.0	2.0	0.0	1.7	0.0	0.0	0.0	0.0	0.0	0.0	0.0
Juncus conglomeratus	1.02	0.49	0.88	0	0	1.18	0.25	0.38	0.32	0	0.66	0	0	0	0	0	0	0	0	0	0	0	0	0	0	0	0	0	0	0	0	0	0	0	0	0	0.0	0.0	0.0	0.0	0.0	0.0	0.0	0.0	0.0	0.0	0.0	0.0
Juncus effusus	1.05	1.17	1.15	0.74	0.93	1.46	1.85	0.75	0.84	0.25	1.65	0.52	0	0	0	0	0	0	1	0.25	0	0	0	0	5	6	10	0	3	11	16	7	5	4	17	30	1.1	11.0	1.0	0.0	0.0	1.8	1.0	4.0	1.1	0.0	7.4	0.0
Juncus filiformis	0	0	0.32	0	0	0	0	0	0	0	0	0	0	0	0	0	0	0	0	0	0	0	0	0	0	0	0	0	0	0	0	0	0	0	0	0	0.0	0.0	0.0	0.0	0.0	0.0	0.0	0.0	0.0	0.0	0.0	0.0
Juncus compressus/gerardii		0	0	0	0	0	0	0	0	0	0.32	0.01	0	0	0	0	0	0	0	0	0	0	0	0	0	0	0	0	0	0	0	0	0	0	0	0	0.0	0.0	0.0	0.0	0.0	0.0	0.0	1.0	0.0	0.0	0.0	0.0
Lamium purpureum	0	0	0	0	0.04	0.09	0	0	0	0	0	0	0	0	0	0	0	0	0	0	0	0	0	0	0	0	0	0	0	0	0	0	0	0	0	0	0.0	0.0	0.0	0.0	0.0	0.0	0.0	0.0	0.0	0.0	0.0	0.0
Laserpitium latifolium	0.45	0	0.39	0	0	0	0	0	0	0	0	0.52	0	0	0	0	0	0	0	0	0	0	0	0	0	0	0	0	0	0	0	0	0	0	0	0	0.0	0.0	0.0	0.0	0.0	0.0	0.0	0.0	0.0	0.0	0.0	0.0
Lathyrus linifolius	0.49	0.93	1.6	0.98	0.53	0.6	1.51	0.44	1.56	0.54	1.28	0.52	0	0	0	0.25	0	0	0	0	0	0	0	0	0	0	0	0	0	0	0	0	0	0	0	0	0.0	0.0	0.0	0.0	0.0	0.0	0.0	0.0	0.0	0.0	0.0	0.0
Lathyrus pratensis	1.08	0.91	1.39	1.16	0.85	0.86	0.75	1.12	1.88	1.1	1.96	0.4	0.1	7.5	3.75	0.1	4.75	3.25	5.75	3.75	4.5	4.75	6	1.25	0	0	0	0	0	0	0	0	0	0	1	0	0.0	1.0	0.0	0.0	0.0	0.0	0.0	0.0	0.0	0.0	0.0	0.0
Lathyrus vernus	0.21	0	0	0	0	0	0	0	0	0	0	0	0	0	0	0	0	0	0	0	0	0	0	0	0	0	0	0	0	0	0	0	0	0	0	0	0.0	0.0	0.0	0.0	0.0	0.0	0.0	0.0	0.0	0.0	0.0	0.0
Lemna minor		0	0	0	0	0	0	0	0	0	0	0.26	0	0	0	0	0	0	0	0	0	0	0	0	0	0	0	0	0	0	0	0	0	0	0	0	0.0	0.0	0.0	0.0	0.0	0.0	0.0	0.0	0.0	0.0	0.0	0.0
Leontodon autumnalis	1.62	0.37	1.15	1.72	0.32	1.5	0.87	1.06	1.9	1.1	1.62	0.6	2.25	8	5.5	1	0.5	8	7.5	7	6	2.25	6.5	1.75	0	0	0	0	0	0	3	0	0	2	0	0	3.4	7.0	2.0	0.0	0.0	9.0	1.4	3.2	11.1	6.6	22.1	0.0
Leucanthemum vulgare	0.1	0.53	0.38	0.98	0.08	1.42	0.5	0.42	0.64	0.55	0.62	0.52	0	0	0.1	0.25	0	0	0	0	0	0	0	0	0	0	0	0	0	0	0	0	0	0	0	0	0.0	0.0	0.0	0.0	0.0	0.0	0.0	1.1	0.0	0.0	0.0	0.0
Linum catharticum	0.03	0.35	0.06	0.35	0	0.6	0	0	0	0.27	0	0	0	0	0	0	0	0	0	0	0	0	0	0	0	0	0	0	0	0	0	0	0	0	0	0	0.0	0.0	0.0	0.0	0.0	0.0	0.0	0.0	0.0	0.0	0.0	0.0
Logfia arvensis	0	0.36	0.32	0	0.18	0	0.24	0	0	0	0	0	0	0	0	0	0	0	0	0	0	0	0	0	0	0	0	0	0	0	0	0	0	0	0	0	0.0	0.0	0.0	0.0	0.0	0.0	0.0	0.0	0.0	0.0	0.0	0.0
Lolium perenne	0	0.35	0	0.28	0	0.54	0	0	0	0.31	0	0.4	0	0.25	0	0	0	0	0	0	0	0	0	0	0	0	0	0	0	0	0	0	0	0	0	0	0.0	0.0	0.0	0.0	0.0	0.0	0.0	0.0	0.0	0.0	0.0	0.0
Lonicera caprifolium	0	0	0	0	0	0	0	0	0	0	0	0.07	0	0	0	0	0	0	0	0	0	0	0	0	0	0	0	0	0	0	0	0	0	0	0	0	0.0	0.0	0.0	0.0	0.0	0.0	0.0	0.0	0.0	0.0	0.0	0.0
Lonicera xylosteum	0.42	0	0	0	0	0	0	0	0	0	0	0	0	0	0	0	0	0	0	0	0	0	0	0	0	0	0	0	0	0	0	0	0	0	0	0	0.0	0.0	0.0	0.0	0.0	0.0	0.0	0.0	0.0	0.0	0.0	0.0
Lotus corniculatus	1.09	0.82	1.05	1.61	0.14	1.41	0.735	1.06	0.64	0.57	1.31	0.52	0	2.75	2	0.1	0.25	2.25	2.25	0.75	0	0	2.25	0.1	0	0	0	0	0	0	0	0	0	0	0	0	0.0	0.0	0.0	0.0	0.0	0.0	0.0	0.0	0.0	0.0	0.0	0.0
Luzula campestris	0	0.8	0.97	0.35	0	1.2	0.48	0.38	0.96	0.27	0.62	0.1	0	6	4	0.1	0	1.75	0.75	0	0	0	0.1	0.1	0	1	1	0	0	0	0	1	0	0	3	0	0.0	18.0	24.0	1.1	0.0	0.0	0.0	0.0	0.0	1.0	0.0	2.0
Luzula multiflora	0.01	0.7	0.53	0.98	0.14	0.66	0.13	0.59	0.64	0	0.63	0	0	0.1	4.25	2.25	0.5	0.25	0	0	0	0	1.25	0	0	0	0	0	0	0	0	0	0	0	0	0	0.0	9.0	3.0	0.0	0.0	0.0	0.0	0.0	0.0	0.0	2.1	0.0
Luzula pilosa	0.21	0.38	0.72	0	0.98	0.01	1.87	1.05	0.4	0.27	0.33	0.52	0	0	0	0	0	0	0	0	0	0.1	0	0	0	0	0	0	0	0	0	0	0	0	0	0	1.1	0.0	0.0	0.0	0.0	0.0	0.0	0.0	0.0	0.0	0.0	0.0
Lychnis flos-cuculi		0	0	0	0	0	0	0	0	0	0.32	0	0	0	0	0	0	0	0	0	0	0	0	0	0	0	0	0	0	0	0	0	0	0	0	0	0.0	0.0	0.0	0.0	0.0	0.0	0.0	0.0	0.0	0.0	0.0	0.0
Lychnis viscaria	0	0	0.2	0.35	0.04	0.16	0	0.19	0.71	0	0	0.26	0	0	0	0	0	0	0	0	0	0	0	0	0	0	0	0	0	0	0	0	0	0	0	0	0.0	0.0	0.0	0.0	0.0	0.0	0.0	0.0	0.0	0.0	0.0	0.0
Lysimachia vulgaris	0.75	0.14	0.94	0.76	0	0	0	0.19	0	0	0.32	0.4	0	0	0	0	0	0	0	0	0	0	0	0	0	0	0	0	0	0	0	0	0	0	0	0	0.0	0.0	0.0	0.0	0.0	0.0	0.0	0.0	0.0	0.0	0.0	0.0
Lythrum salicaria	0.25	0	0	0	0.08	0.03	0.24	0	0	0	0	0	0	0	0	0	0	0	0	0	0	0	0	0	0	0	0	0	0	0	0	0	0	0	0	0	0.0	0.0	0.0	0.0	0.0	0.0	0.0	0.0	0.0	1.0	0.0	0.0
Tripleurospermum perforatum	0	0	0	0	0.64	0.915	0.24	0	0	0.29	0	0.01	0	0	0	0	0	0	0	0	0	0	0	0	0	0	0	0	0	0	0	0	0	0	0	0	0.0	0.0	0.0	0.0	0.0	0.0	0.0	0.0	0.0	0.0	0.0	0.0
Matricaria suaveolens	0	0.01	0	0.28	0.04	1.14	0.02	0	0	0.02	0.02	0	0	0	0	0	0	0	0	0	0	0	0	0	0	0	0	0	0	0	0	0	0	0	0	0	0.0	0.0	0.0	0.0	0.0	0.0	0.0	0.0	0.0	0.0	0.0	0.0
Medicago lupulina	0.21	0	0	0	0	0	0	0	0	0.03	0	0.52	0	0	0	0	0	0	0	0	0	0	0	0	0	0	0	0	0	0	0	0	0	0	0	0	0.0	0.0	0.0	0.0	0.0	0.0	0.0	0.0	0.0	0.0	0.0	0.0
Melampyrum pratense	0	0	0	0	0.9	0	0	0.86	0	0	0.66	0.48	0	0	0	0	0	0	0	0	0	0	0	0	0	0	0	0	0	0	0	0	0	0	0	0	0.0	0.0	0.0	0.0	0.0	0.0	0.0	0.0	0.0	0.0	0.0	0.0
Melica nutans	0.21	0.23	0	0	0	0.01	0.62	0.23	0	0	0.33	0.32	0	0	0	0	0	0	0	0	0	0	0	0	0	0	0	0	0	0	0	0	0	0	0	0	0.0	0.0	0.0	0.0	0.0	0.0	0.0	0.0	0.0	0.0	0.0	0.0
Mentha arvensis	0	0.42	0.94	0	0.1	0.64	0.49	0	1.16	0	0.1	0.2	0	0	0	0	0.1	0	2.25	0	0	0	0.1	0	0	0	0	0	0	1	0	0	0	0	0	0	0.0	0.0	0.0	0.0	0.0	0.0	0.0	0.0	0.0	0.0	0.0	0.0
Moehringia trinervia	0	0.14	0.2	0	0.04	0	1.24	0	0	0.04	0	0	0	0	0	0	0	0	0	0	0	0	0	0	0	0	0	0	0	0	0	0	0	0	0	0	0.0	0.0	0.0	0.0	0.0	0.0	0.0	0.0	0.0	0.0	0.0	0.0
Monotropa hypopitys	0	0	0	0	0	0	0.63	0	0	0	0	0	0	0	0	0	0	0	0	0	0	0	0	0	0	0	0	0	0	0	0	0	0	0	0	0	0.0	0.0	0.0	0.0	0.0	0.0	0.0	0.0	0.0	0.0	0.0	0.0
Montia fontana	0	0	0	0	0	0	0.5	0	0	0	0	0	0	0	0	0	0	0	0	0	0	0	0	0	0	0	0	0	0	0	0	0	0	0	0	0	0.0	0.0	0.0	0.0	0.0	0.0	0.0	0.0	0.0	0.0	0.0	0.0
Myosotis laxa	1.02	0.35	0.32	0	0.28	0.05	0.48	0	0.42	0	0.32	0.2	0	0	0	0	0	0	0	0	0	0	0	0	0	0	0	0	0	0	0	0	0	0	0	0	0.0	0.0	0.0	0.0	0.0	0.0	0.0	0.0	0.0	0.0	0.0	0.0
Mycelis muralis	0.21	0.23	0	0	0.08	0.205	0.625	0	0	0.02	0.33	0.1	0	0	0	0	0	0	0	0	0	0	0	0	0	0	0	0	0	0	0	0	0	0	0	0	0.0	0.0	0.0	0.0	0.0	0.0	0.0	0.0	0.0	0.0	0.0	0.0
Myosotis arvensis	0	0.07	0	0.35	0.08	1.02	0.5	0.35	0.14	0.57	0.33	0	0	0	0	0	0	0	0	0	0	0	0	0	0	0	0	2	0	0	0	0	0	0	0	0	0.0	0.0	1.0	0.0	1.3	0.0	0.0	0.0	0.0	0.0	0.0	0.0
Myosoton aquaticum		0	0	0.18	0	0	0	0	0	0	0	0	0	0	0	0	0	0	0	0	0	0	0	0	0	0	0	0	0	0	0	0	0	0	0	0	0.0	0.0	0.0	0.0	0.0	0.0	0.0	0.0	0.0	0.0	0.0	0.0
Nardus stricta	0	0	0.21	0	0	0	0	0	0	0	0.64	0	0	0	0	0	0	0	0	0	0	0	0	0	0	0	0	0	0	0	0	0	0	0	0	0	0.0	0.0	0.0	0.0	0.0	0.0	0.0	0.0	0.0	0.0	0.0	0.0
Orchidaceae sp.		0	0.06	0	0	0	0	0	0	0	0	0	0	0	0	0	0	0	0	0	0	0	0	0	0	0	0	0	0	0	0	0	0	0	0	0	0.0	0.0	0.0	0.0	0.0	0.0	0.0	0.0	0.0	0.0	0.0	0.0
Origanum vulgare	0	0	0.2	0	0	0	0	0	0	0	0	0	0	0	0	0	0	0	0	0	0	0	0	0	0	0	0	0	0	0	0	0	0	0	0	0	0.0	0.0	0.0	0.0	0.0	0.0	0.0	0.0	0.0	0.0	0.0	0.0
Orthilia secunda	0	0	0.27	0	0	0	0	0	0	0	0	0	0	0	0	0	0	0	0	0	0	0	0	0	0	0	0	0	0	0	0	0	0	0	0	0	0.0	0.0	0.0	0.0	0.0	0.0	0.0	0.0	0.0	0.0	0.0	0.0
Oxalis acetosella	0	0.76	0.51	0	1.43	0.65	1.99	0	0	0	0.66	0.16	0	0	0	0	0	0	0	0	0	0	0	0	0	0	0	0	0	0	0	0	0	0	0	0	0.0	0.0	0.0	0.0	0.0	0.0	0.0	0.0	0.0	0.0	0.0	0.0
Paris quadrifolia	0.21	0	0	0	0	0	0	0	0	0	0	0	0	0	0	0	0	0	0	0	0	0	0	0	0	0	0	0	0	0	0	0	0	0	0	0	0.0	0.0	0.0	0.0	0.0	0.0	0.0	0.0	0.0	0.0	0.0	0.0
Peucedanum palustre	0.5	0	0	0.2	0.16	0.54	0	0	0	0	0	0.26	0	0	0	0	0	0	0	0	0	0	0	0	0	0	0	0	0	0	0	0	0	0	0	0	0.0	0.0	0.0	0.0	0.0	0.0	0.0	0.0	0.0	0.0	0.0	0.0
Persicaria hydropiper	1.52	0.07	0	0.18	0.28	0.76	0.74	0.5	0.84	0	0.32	0.4	0	0	0	0	0	0	0	0	0	0	0	0	0	0	0	0	0	0	0	0	0	0	0	0	0.0	0.0	0.0	0.0	0.0	0.0	0.0	0.0	0.0	0.0	0.0	0.0
Persicaria lapathifolia	0.25	0	0	0	0.32	0	0.49	0	0	0	0	0	0	0	0	0	0	0	0	0	0	0	0	0	0	0	0	0	0	0	0	0	0	0	0	0	0.0	0.0	0.0	0.0	0.0	0.0	0.0	1.1	0.0	0.0	0.0	0.0
Phalaris arundinacea	0	0	0	0.4	0	0	0	0	0	0	0	0	0	0	0	0	0	0	0	0	0	0	0	0	0	0	0	0	0	0	0	0	0	0	0	0	0.0	0.0	0.0	0.0	0.0	0.0	0.0	0.0	0.0	0.0	0.0	0.0
Phleum phleoides	0	0	0	0.35	0	0	0	0	0.07	0	0	0	0	0	0	0	0	0	0	0	0	0	0	0	0	0	0	0	0	0	0	0	0	0	0	0	0.0	0.0	0.0	0.0	0.0	0.0	0.0	0.0	0.0	0.0	0.0	0.0
Phleum pratense	1.09	0.77	1.12	1.62	1.19	2.07	0.74	1.6	2.44	1.16	1.63	0.52	3.5	4.75	7	4	5.5	7.75	7.5	7.75	1	0.1	5.75	4.25	0	0	1	0	1	0	3	0	2	3	0	0	11.8	0.0	0.0	0.0	1.7	65.5	7.0	10.0	0.0	135.0	12.6	0.0
Phragmites australis	0.75	0	0	0.96	0	0	0	0	0	0.06	0	0.2	0	0	0	0	0	0	0	0	0	0	0	0	0	0	0	0	0	0	0	0	0	0	0	0	0.0	0.0	0.0	0.0	0.0	0.0	0.0	0.0	0.0	0.0	0.0	0.0
Pilosella lactucella	0.06	0.35	0.21	0.35	0	0.54	0.24	0	0.96	0	0.31	0	0	0	0.75	0	0	0	0	0	0	0	0	0	0	0	0	0	0	0	0	0	0	0	0	0	0.0	0.0	0.0	0.0	0.0	0.0	0.0	0.0	0.0	0.0	0.0	0.0
Pilosella officinarum	0.105	1.23	1.49	1.33	0.08	1.84	1.12	0.67	1.1	0.81	1.34	0.78	0	0.1	3	0	0	0	0	0	0	0	0.1	0	0	0	0	0	0	0	0	0	0	0	0	0	0.0	0.0	1.0	0.0	0.0	0.0	0.0	0.0	0.0	0.0	0.0	0.0
Pimpinella saxifraga	2.055	1.08	1.76	1.51	0.36	1.39	1.245	0.92	1.17	1.34	1.61	0.52	0.75	0.1	5	2.75	1	0.75	0.1	0.5	0	0	1	0	0	0	0	0	0	0	0	0	0	0	0	0	0.0	0.0	2.0	1.1	0.0	0.0	0.0	0.0	0.0	0.0	0.0	0.0
Plantago lanceolata	0	0.73	0.83	1.33	0.08	2.01	0.505	0.67	1.99	1.12	1.29	0.78	0	0.25	2	0.5	0	4.75	1	0	0	0.1	0.1	0.1	0	0	0	0	0	0	1	0	0	0	0	0	0.0	1.0	5.0	1.1	0.0	14.5	2.0	0.0	0.0	0.0	0.0	0.0
Plantago major	0.06	0.1	0	1.17	0.78	1.45	0.505	0.87	0	0.67	0.7	0.4	0	0	0	0.1	0.1	6.25	0.75	0.25	0	0	0.5	0	0	0	0	0	1	24	1	0	0	0	1	0	0.0	1.0	0.0	1.3	4.2	15.2	0.0	0.0	1.1	0.0	0.0	0.0
Plantago media	0	0	0	0.35	0	0.54	0.12	0	0	0.27	0	0	0	0	0	0	0	0	0	0	0	0	0	0	0	0	0	0	0	0	0	0	0	0	0	0	0.0	0.0	0.0	0.0	0.0	0.0	0.0	0.0	0.0	0.0	0.0	0.0
Platanthera bifolia	0	0.05	0.06	0	0	0.57	0	0	0.32	0	0.64	0.26	0	0	0	0	0	0	0	0	0	0	0	0	0	0	0	0	0	0	0	0	0	0	0	0	0.0	0.0	0.0	0.0	0.0	0.0	0.0	0.0	0.0	0.0	0.0	0.0
Poa annua	0	0.02	0	0	0.06	1.14	0.03	0.31	0	0.15	0	0	0	0	0	0	0	0	0	0.5	0	0	0	0	0	0	0	0	0	0	0	0	3	0	0	1	7.0	0.0	0.0	0.0	1.7	0.0	0.0	0.0	0.0	3.0	0.0	0.0
Poa nemoralis	0.63	0	0.2	0	0	0	0	0	0	0	0	0	0	0	0	0	0.1	0	0	0	0	0	0	0	0	0	0	0	0	0	0	0	0	0	0	0	0.0	0.0	0.0	0.0	0.0	0.0	0.0	0.0	0.0	0.0	0.0	0.0
Poa trivialis		0	0.38	0.28	0	0.54	0	0	0	0	0.32	0	0	0	0.25	1	0	0	0	0	0	0	4.75	0	0	0	0	0	0	0	0	0	0	0	0	0	0.0	0.0	0.0	0.0	0.0	0.0	0.0	2.0	0.0	0.0	0.0	1.0
Poa pratensis/compressa	1.51	0.77	1.20	1.54	0.32	2.04	0.75	1.43	2.29	0.87	1.94	0.60	8	7.5	7.25	6.75	8	8	7.25	6.25	8	8	4	8	8	2	1	11	2	4	3	17	11	13	8	20	188.6	16.0	3.0	55.8	59.6	67.3	18.0	65.2	54.1	189.6	66.3	40.4
Polygala amarella		0	0	0	0	0.54	0	0	0	0	0	0	0	0	0	0	0	0	0	0	0	0	0	0	0	0	0	0	0	0	0	0	0	0	0	0	0.0	0.0	0.0	0.0	0.0	0.0	0.0	0.0	0.0	0.0	0.0	0.0
Polygonum aviculare	0.72	0.07	0	0.28	0.31	0.54	0.62	0.19	0	0.04	0	0	0	0	0	0	0	0	0.25	0	0	0	0	0	0	0	0	0	0	0	0	0	0	0	0	0	0.0	0.0	0.0	0.0	0.0	1.8	0.0	0.0	0.0	0.0	0.0	0.0
Polygonatum odoratum	0.42	0	0	0	0	0	0.62	0	0	0	0.98	0.26	0	0	0	0	0	0	0	0	0	0	0	0	0	0	0	0	0	0	0	0	0	0	0	0	0.0	0.0	0.0	0.0	0.0	0.0	0.0	0.0	0.0	0.0	0.0	0.0
Polygala vulgaris	0.07	0.52	0.97	0	0.08	1.3	0.86	0.44	0.96	0.54	1.6	0.52	0	0	0.1	0	0	0	0	0	0	0	0	0	0	0	0	0	0	0	0	0	0	0	0	0	0.0	0.0	0.0	0.0	0.0	0.0	0.0	0.0	0.0	0.0	0.0	0.0
Potentilla anserina	1.52	0.7	0.3	0	0.3	0.59	0.49	0.81	1.26	0	0.68	0.4	0	0	0	0	0	0	1.25	0	0	0	0	0	0	0	0	0	0	0	0	0	0	0	0	0	0.0	0.0	0.0	0.0	0.0	0.0	0.0	0.0	0.0	0.0	0.0	0.0
Potentilla argentea	0.01	0.01	0	0.35	0.08	1.22	0.13	0.44	0.14	0.6	0.05	0.26	0	0	0	0	0	0	0	0	0	0	0	0	0	0	0	1	0	0	0	0	0	0	0	0	0.0	0.0	0.0	0.0	0.0	0.0	0.0	0.0	0.0	0.0	0.0	0.0
Potentilla crantzii	0.005	0	0.38	0.35	0	0.54	0.24	0	0	0.27	0.31	0	0	0	0.5	0	0	0	0	0	0	0	0	0	0	0	0	0	0	0	0	0	0	0	0	0	0.0	0.0	0.0	0.0	0.0	0.0	0.0	0.0	0.0	0.0	0.0	0.0
Potentilla erecta	1.3	1.24	1.98	0.7	0.67	1.4	1.99	0.84	1.36	0.54	1.96	0.52	0	1.5	1.25	0	0.1	0	0.1	0	0	0	0	0	0	0	0	0	0	0	0	0	0	0	0	0	0.0	0.0	0.0	0.0	0.0	0.0	0.0	0.0	0.0	0.0	0.0	0.0
Potentilla reptans	1.02	1.29	0.04	0.99	0.08	0.87	0.5	0.87	0.91	1.17	0.7	0.6	3	3	0.1	0	0	0.5	1	0	0	7.75	5.25	6.25	0	0	0	0	0	0	0	0	0	1	1	0	1.1	2.0	1.0	1.3	0.0	1.4	0.0	0.0	0.0	2.5	2.1	0.0
Potentilla tabernaemontani	0	0	0	0.35	0	0.54	0.005	0.19	0	0	0	0	0	0	0	0	0	0	0	0	0	0	0	0	0	0	0	0	0	0	0	0	0	0	0	0	0.0	0.0	0.0	0.0	0.0	0.0	0.0	0.0	0.0	0.0	0.0	0.0
Primula veris	0.755	0	0.45	0.98	0.04	1.3	1.12	0.73	0.84	0.55	0.96	0.52	0	0	0.25	0.25	0	0.1	0.25	0.25	0	0	0	0	0	0	0	0	0	0	0	0	0	0	0	0	0.0	0.0	0.0	0.0	0.0	0.0	0.0	0.0	0.0	0.0	0.0	0.0
Prunella vulgaris	1.3	0.83	0.88	1.87	0	1.62	0.88	0.41	0.64	0	1.6	0.52	0	3.5	2.25	0.5	0	3	4.5	0.1	0	0	2	0	0	1	0	0	0	0	2	0	0	0	0	0	0.0	20.0	4.0	0.0	0.0	0.0	22.0	2.2	0.0	0.0	1.1	0.0
Pyrola chlorantha	0	0	0.07	0	0	0	0	0	0	0	0	0	0	0	0	0	0	0	0	0	0	0	0	0	0	0	0	0	0	0	0	0	0	0	0	0	0.0	0.0	0.0	0.0	0.0	0.0	0.0	0.0	0.0	0.0	0.0	0.0
Pyrola rotundifolia	0	0	0.07	0	0	0	0	0	0	0	0	0	0	0	0	0	0	0	0	0	0	0	0	0	0	0	0	0	0	0	0	0	0	0	0	0	0.0	0.0	0.0	0.0	0.0	0.0	0.0	0.0	0.0	0.0	0.0	0.0
Ranunculus acris	1.505	1.26	1.13	1.72	1.71	1.64	1.61	1.42	2.89	1.32	1.95	0.6	2.25	8	8	8	8	7.25	8	8	8	6	7.75	8	1	3	4	5	1	1	19	33	14	10	3	15	23.5	262.0	15.0	50.5	34.6	32.7	14.0	105.6	187.3	71.1	165.3	69.0
Ranunculus auricomus	0.21	0.35	0.38	0.28	0.14	0	0.01	0.62	0	0.1	0.63	0.1	0.1	0.25	0.25	1	1.25	0	0.1	2.25	0	0.1	3.25	0.1	0	0	0	0	0	0	1	17	1	0	2	0	2.4	1.0	0.0	1.3	25.0	1.8	2.0	7.1	0.0	34.0	27.4	1.0
Ranunculus bulbosus/repens	1.02	0	1.06	1.54	0.7	2.37	0.865	1.56	0.42	0.62	1.6	0.8	0.75	0	0	3.25	3	4.5	4.75	6.5	4.25	3	2.25	0.1	0	0	0	0	0	0	0	0	0	0	2	0	0.0	0.0	0.0	0.0	0.0	0.0	0.0	0.0	0.0	0.0	0.0	0.0
Ranunculus flammula	0	0.7	0.94	0	0	0.05	0.01	0.38	0	0	0	0	0	0	0	0	0	0	0	0	0	0	0	0	0	0	0	0	0	0	0	0	0	0	0	0	0.0	0.0	0.0	0.0	0.0	0.0	0.0	0.0	0.0	0.0	0.0	1.0
Ranunculus scleratus	0	0	0	0	0.14	0	0	0	0	0	0	0	0	0	0	0	0	0	0	0	0	0	0	0	0	0	0	0	0	0	0	0	0	0	0	0	0.0	0.0	0.0	0.0	0.0	0.0	0.0	0.0	0.0	0.0	0.0	0.0
Rhinanthus minor/serotinus	0	0.41	0.51	0	0	0.76	0.73	0.19	0.84	0	0.33	0	0	0	0.25	0	0	0.25	1.5	0	0	0	0	0	0	0	0	0	0	0	0	0	0	0	0	0	0.0	0.0	0.0	0.0	0.0	0.0	0.0	0.0	0.0	0.0	0.0	0.0
Ribes alpinum	0.455	0.78	0.39	0.35	0	0.05	0	0.03	0	0	0.33	0.32	0	0	0	0	0	0	0	0	0	0	0	0	0	0	0	0	0	0	0	0	0	0	0	0	0.0	0.0	0.0	0.0	0.0	0.0	0.0	0.0	0.0	0.0	0.0	0.0
Ribes uva-crispa	0	0	0	0.35	0	0	0	0.19	0.32	0.02	0	0	0	0	0	0	0	0	0	0	0	0	0	0	0	0	0	0	0	0	0	0	0	0	0	0	0.0	0.0	0.0	0.0	0.0	0.0	0.0	0.0	0.0	0.0	0.0	0.0
Rosa sp.	0.79	0.7	0.98	1.06	0.67	0.895	1.735	0.41	1.25	0.84	2.27	0.52	0	0	0	0	0	0	0	0	0	0	0	0	0	0	0	0	0	0	0	0	0	0	0	0	0.0	0.0	0.0	0.0	0.0	0.0	0.0	0.0	0.0	0.0	0.0	0.0
Rubus idaeus	0.21	0.54	0.84	0.71	0.98	1.095	1.49	0.84	0.34	0.58	1.02	0.52	0	0	0	0	0	0	0	0	0	0	0	0	0	0	0	0	0	0	0	0	0	0	0	0	0.0	0.0	0.0	0.0	0.0	0.0	0.0	0.0	0.0	0.0	0.0	0.0
Rubus saxatilis	0.42	0.67	1.29	0.36	0.45	0	0.74	0	0	0	0	0	0	0	0	0	0	0	0	0	0	0	0	0	0	0	0	0	0	0	0	1	0	0	0	0	0.0	0.0	0.0	0.0	0.0	0.0	0.0	0.0	0.0	0.0	0.0	0.0
Rumex acetosella	0	0.18	1.1	0.7	0.9	1.28	2.23	0.47	1.11	0.27	1.28	0.52	0	0	0	0	0	0	0	0	0	0	0	0	0	0	0	0	0	0	0	0	0	0	0	0	0.0	0.0	0.0	0.0	0.0	0.0	0.0	0.0	0.0	0.0	0.0	0.0
Rumex acetosa	1.275	0.87	1.26	1.26	0.36	1.45	0.5	1	1.53	0.54	1.28	0.52	0.1	7.5	8	4.5	6.75	2	4.25	2	2.5	0.1	6.25	3.25	0	1	1	0	0	0	0	2	0	0	0	0	0.0	0.0	1.0	11.6	3.3	8.7	1.0	2.0	1.0	0.0	3.2	3.0
Rumex crispus	1.02	0	0	0.46	0.48	0.845	0.26	0.5	0.81	0.27	0.32	0.4	0	0	0	0	0	0.1	0	0.1	0	0	0.1	0.1	0	0	0	0	0	0	0	1	0	0	0	0	0.0	0.0	0.0	0.0	0.0	0.0	0.0	0.0	0.0	0.0	0.0	0.0
Rumex longifolius	0	0	0	0.28	0	0.76	0.24	0.34	0.42	0.28	0.32	0	0	0	0	0	0	0	0	0	0	0	0	0	0	0	0	0	0	0	0	0	0	0	0	0	0.0	0.0	0.0	0.0	0.0	0.0	0.0	1.0	0.0	0.0	0.0	0.0
Sagina procumbens	0	0	0	0	0	0.72	0.01	0.19	0	0	0	0	0	0	0	0	0	0.25	0	0	0	0	0	0	0	0	1	0	1	4	0	18	0	0	1	0	0.0	0.0	0.0	3.2	0.0	1.4	1.0	1.0	0.0	0.0	0.0	0.0
Satureja acinos	0	0	0	0.35	0	0	0	0	0.07	0	0	0	0	0	0	0	0	0	0	0	0	0	0	0	0	0	0	0	0	0	0	0	0	0	0	0	0.0	0.0	0.0	0.0	0.0	0.0	0.0	0.0	0.0	0.0	0.0	0.0
Satureja vulgaris	0	0	0	0	0	0	0.01	0	0	0	0	0.52	0	0	0	0	0	0	0	0	0	0	0	0	0	0	0	0	0	0	0	0	0	0	0	0	0.0	0.0	0.0	0.0	0.0	0.0	0.0	0.0	0.0	0.0	0.0	0.0
Saxifraga granulata	0	0	0	0.35	0	0	0	0.19	0.64	0.27	0.31	0		0	0	0	0	0	0	0	0	0	0	0	0	0	0	0	0	0	0	0	0	0	0	0	0.0	0.0	0.0	0.0	0.0	0.0	0.0	0.0	0.0	0.0	1.1	0.0
Scirpus sylvaticus	1.52	0.7	0.64	1.02	0.36	0	0.48	0	0	0	0	0	0	0	0	0	0	0	0	0	0	0	0	0	0	0	0	0	0	0	0	0	0	0	0	0	0.0	0.0	0.0	0.0	0.0	0.0	0.0	0.0	0.0	0.0	0.0	0.0
Scleranthus annuus	0.01	0.35	0	0	0	0.54	0.01	0.19	0.32	0.27	0.02	0	0	0	0	0	0	0	0	0	0	0	0	0	0	0	0	0	0	0	0	0	0	0	0	0	0.0	0.0	0.0	0.0	0.0	0.0	0.0	0.0	0.0	0.0	0.0	0.0
Scorzonera humilis	0.21	0.28	0.25	0	0	0	0.12	0.19	0	0	0	0	0	0	0	0	0	0	0	0	0	0	0	0	0	0	0	0	0	0	0	0	0	0	0	0	0.0	0.0	0.0	0.0	0.0	0.0	0.0	0.0	1.0	0.0	0.0	0.0
Scrophularia nodosa	0.21	0	0	0.2	0	0.155	0	0	0	0	0.02	0.01	0	0	0	0	0	0	0	0	0	0	0	0	0	0	0	0	0	0	0	0	0	0	0	0	0.0	0.0	0.0	0.0	1.3	0.0	0.0	0.0	0.0	0.0	0.0	0.0
Scutellaria galericulata	0.51	0	0	0	0	0	0	0	0	0	0	0	0	0	0	0	0	0	0	0	0	0	0	0	0	0	0	0	0	0	0	0	0	0	0	0	0.0	0.0	0.0	0.0	0.0	0.0	0.0	0.0	0.0	0.0	0.0	0.0
Sedum acre	0	0	0	0.7	0	0.75	0.24	0.38	0.71	0.54	0	0	0	0	0	0	0	0	0	0	0	0	0	0	0	0	0	0	0	0	0	0	0	0	0	0	0.0	0.0	0.0	0.0	0.0	0.0	0.0	0.0	0.0	0.0	0.0	0.0
Sedum album	0	0	0	0.35	0.08	0	0	0	0.14	0	0	0	0	0	0	0	0	0	0	0	0	0	0	0	0	0	0	0	0	0	0	0	0	0	0	0	0.0	0.0	0.0	0.0	0.0	0.0	0.0	0.0	0.0	0.0	0.0	0.0
Hylotelephium telephium	0.425	0.48	0.2	0.35	0.53	0.65	0.865	0.22	0.98	0.27	0.68	0.52	0	0	0	0	0	0	0	0	0	0	0	0	0	0	0	0	0	0	0	0	0	0	0	0	0.0	2.0	0.0	0.0	0.0	0.0	0.0	0.0	0.0	0.0	0.0	0.0
Senecio sylvaticus	0	0	0.2	0.35	0.49	0.155	0.75	0.03	0	0	0.01	0.26	0	0	0	0	0	0	0	0	0	0	0	0	0	0	0	0	0	0	0	0	0	0	0	0	0.0	0.0	0.0	0.0	0.0	0.0	0.0	0.0	0.0	0.0	0.0	0.0
Senecio viscosus	0	0.18	0.2	0	0	0.16	0.12	0.03	0	0	0.02	0.26	0	0	0	0	0	0	0	0	0	0	0	0	0	0	0	0	0	0	0	0	0	0	0	0	0.0	0.0	0.0	0.0	0.0	0.0	0.0	0.0	0.0	0.0	0.0	0.0
Serratula tinctoria	0	0	0	0.98	0	0	0	0	1.16	0	0	0	0	0	0	0	0	0	0	0	0	0	0	0	0	0	0	0	0	0	0	0	0	0	0	0	0.0	0.0	0.0	0.0	0.0	0.0	0.0	0.0	0.0	0.0	0.0	0.0
Silene nutans	0	0	0	0	0	0	0	0	0.32	0	0	0	0	0	0	0	0	0	0	0	0	0	0	0	0	0	0	0	0	0	0	0	0	0	0	0	0.0	0.0	0.0	0.0	0.0	0.0	0.0	0.0	0.0	0.0	0.0	0.0
Solanum dulcamara	0	0	0	0.4	0	0.005	0	0	0	0.04	0	0	0	0	0	0	0	0	0	0	0	0	0	0	0	0	0	0	0	0	0	0	0	0	0	0	0.0	0.0	0.0	0.0	0.0	0.0	0.0	0.0	0.0	0.0	0.0	0.0
Solidago virgaurea	0.21	0.23	0.27	0.35	0	0	0	0	0	0	0	0.26	0	0	0	0	0	0	0	0	0	0	0	0	0	0	0	0	0	0	0	0	0	0	0	0	0.0	1.0	0.0	0.0	0.0	0.0	0.0	0.0	1.0	0.0	0.0	0.0
Sonchus arvensis	0	0	0	0	0	0.59	0	0	0	0.03	0	0	0	0	0	0	0	0	0	0	0	0	0	0	0	0	0	0	0	0	0	0	0	0	0	0	0.0	3.0	0.0	0.0	0.0	0.0	0.0	0.0	0.0	1.0	0.0	0.0
Spergula arvensis	0	0.01	0	0	0.04	0	0.01	0	0	0	0	0	0	0	0	0	0	0	0	0	0	0	0	0	0	0	0	0	0	0	0	0	0	0	0	0	0.0	0.0	0.0	0.0	0.0	0.0	0.0	0.0	0.0	0.0	0.0	0.0
Spergula morisonii	0	0	0	0	0	0.54	0	0.22	0	0	0.02	0.26	0	0	0	0	0	0	0	0	0	0	0	0	0	0	0	0	0	0	0	0	0	0	0	0	0.0	0.0	0.0	0.0	0.0	0.0	0.0	0.0	0.0	0.0	0.0	0.0
Stellaria graminea	1.81	1.24	1.1	1.26	0.28	1.66	0.73	1.43	1.4	1.1	2.62	0.6	7.25	6.5	5.75	7	8	6.5	8	6.5	0.5	1.5	6	8	4	6	14	4	13	8	3	6	7	11	5	7	42.7	1.0	3.0	2.1	0.0	32.3	2.0	6.0	0.0	0.0	0.0	2.0
Stellaria media	0.63	0	0.2	0	0.08	1.435	0.51	0	0	0	0.64	0	0	0	0	0	0	0	0	0	0	0	0	0	0	0	0	0	0	0	0	0	0	0	0	0	0.0	0.0	0.0	0.0	0.0	0.0	0.0	0.0	0.0	0.0	0.0	0.0
Succisa pratensis	0.6	0.1	0.6	0.98	0	0.66	0.5	0	1.16	0.54	0.31	0	0	0	0	0.75	0	0	0.1	0	0	0	0	0	0	0	0	0	0	0	0	0	0	0	0	0	0.0	0.0	0.0	0.0	0.0	0.0	0.0	0.0	0.0	0.0	0.0	0.0
Tanacetum vulgare	0	0	0	0	0	0.03	0	0	0	0.03	0	0.01	0	0	0	0	0	0	0	0	0	0	0	0	0	0	0	0	0	0	0	0	0	0	0	0	0.0	0.0	0.0	0.0	0.0	0.0	0.0	0.0	0.0	0.0	0.0	0.0
Taraxacum sect. Ruderalia	2.015	0.93	0.53	1.27	0.9	1.86	1.36	1.03	2.51	1.41	1.64	0.6	7	4.5	2	4	0.5	8	0.75	6.25	8	3.5	5.5	1.25	0	0	0	0	0	0	0	0	0	0	0	0	62.3	1.0	2.0	9.5	4.2	41.8	3.0	0.0	5.0	25.0	5.3	1.4
Thalictrum flavum	0	0	0	0	0.14	0	0	0	0	0	0	0	0	0	0	0	0	0	0	0	0	0	0	0	0	0	0	0	0	0	0	0	0	0	0	0	0.0	0.0	0.0	0.0	0.0	0.0	0.0	0.0	0.0	0.0	0.0	0.0
Thlaspi arvense	0	0	0	0	0.04	0	0	0	0	0.02	0	0	0	0	0	0	0	0	0	0	0	0	0	0	0	0	0	0	0	0	0	0	0	0	0	0	0.0	0.0	0.0	0.0	0.0	0.0	0.0	0.0	0.0	0.0	0.0	0.0
Thlaspi caerulescens	0	0	0	0.28	0.04	0.54	0.01	0.04	0	0.02	0	0	0	0	0	0	0	0	0	0	0	0	0	0	0	0	0	0	0	0	0	0	0	0	0	0	0.0	0.0	0.0	0.0	0.0	0.0	0.0	0.0	0.0	0.0	0.0	0.0
Thymus serpyllum	0	0	0	0.7	0	0	0	0	0	0.54	0	0	0	0	0	0	0	0	0	0	0	0	0	0	0	0	0	0	0	0	0	0	0	0	0	0	0.0	0.0	0.0	0.0	0.0	0.0	0.0	0.0	0.0	0.0	0.0	0.0
Tilia cordata	0.42	0	0	0	0	0	0	0	0	0	0	0	0	0	0	0	0	0	0	0	0	0	0	0	0	0	0	0	0	0	0	0	0	0	0	0	0.0	0.0	0.0	0.0	0.0	0.0	0.0	0.0	0.0	0.0	0.0	0.0
Tragopogon pratensis	0	0	0	0	0	0.08	0	0	0	0.06	0	0	0	0	0	0	0	0	0	0	0	0	0	0	0	0	0	0	0	0	0	0	0	0	0	0	0.0	0.0	0.0	0.0	0.0	0.0	0.0	0.0	0.0	0.0	0.0	0.0
Trifolium arvense	0.01	0	0.06	0.7	0.08	0.55	0.01	0.42	0.14	0.81	0.31	0.52	0	0	0	0	0	0	0	0	0	0	0	0	0	0	0	0	0	0	0	0	0	0	0	0	0.0	0.0	0.0	0.0	0.0	0.0	0.0	0.0	0.0	0.0	0.0	0.0
Trifolium aureum	0.03	0	0	0.35	0	0.54	0	0.02	0.07	0.54	0	0.26	0	0	0	0	0	0	0	0	0	0	0	0	0	0	0	0	0	0	0	0	0	0	0	0	0.0	0.0	0.0	0.0	0.0	0.0	0.0	0.0	0.0	0.0	0.0	0.0
Trientalis europaea	0	0	0	0	0	0	0	0.8	0	0	0	0	0	0	0	0	0	0	0	0	0	0	0	0	0	0	0	0	0	0	0	0	0	0	0	0	0.0	0.0	0.0	0.0	0.0	0.0	0.0	0.0	0.0	0.0	0.0	0.0
Trifolium hybridum	0.54	0.36	0.85	0.46	0.18	0.57	0.615	0.66	0	0.06	0.06	0.02	0	0	0.25	0	0	0	0	0	0	0	0	0	0	0	0	0	0	0	0	0	0	0	0	0	0.0	0.0	0.0	0.0	0.0	0.0	0.0	0.0	0.0	0.0	0.0	0.0
Trifolium medium	1.545	1.46	1.68	1.33	1.14	1.49	1.635	0.67	1.7	0.87	1.65	0.2	2.5	1	4.75	4.25	2	0.1	0.1	0.1	0	0.1	0.1	0	0	0	0	1	1	0	0	0	0	0	0	1	1.2	1.0	0.0	0.0	0.0	0.0	0.0	0.0	0.0	0.0	0.0	0.0
Trifolium pratense	2.05	1.08	1.46	1.9	1.08	1.84	0.985	1.12	1.16	1.39	1.62	0.52	4.25	8	6.25	5.25	5.75	7	6.75	6.25	5.5	2	6.75	2	0	2	0	0	0	0	0	1	0	0	2	0	11.6	19.0	2.0	0.0	0.0	3.6	1.0	0.0	4.0	0.0	0.0	0.0
Trifolium repens	2.05	1.39	1.17	2.08	1.37	2.64	0.98	1.62	2.12	1.71	2.28	0.6	8	8	6.5	8	7.25	7.25	8	8	0.25	4.5	7.25	7.25	2	0	1	4	2	2	3	9	3	9	0	9	12.8	9.0	3.0	3.4	1.3	1.4	1.0	7.1	6.0	11.0	0.0	9.0
Trifolium montanum	0	0	0	0.35	0	0	0	0	0	0	0	0	0	0	0	0	0	0	0	0	0	0	0	0	0	0	0	0	0	0	0	0	0	0	0	0	0.0	0.0	0.0	0.0	0.0	0.0	0.0	0.0	0.0	0.0	0.0	0.0
Triglochin palustre		0	0	0	0	0	0	0	0	0	0.32	0	0	0	0	0	0	0	0	0	0	0	0	0	0	0	0	0	0	0	0	0	0	0	0	0	0.0	0.0	0.0	0.0	0.0	0.0	0.0	0.0	0.0	0.0	0.0	0.0
Triticum aestivum	0	0	0	0	0	0	0	0	0	0.02	0	0	0	0	0	0	0	0	0	0	0	0	0	0	0	0	0	0	0	0	0	0	0	0	0	0	0.0	0.0	0.0	0.0	0.0	0.0	0.0	0.0	0.0	0.0	0.0	0.0
Tussilago farfara	0.03	0.31	0.07	0	0	0.28	0.75	0	0	0	0.02	0.02	0	0	0	0	0	0	0	0	0	0	0	0	0	0	0	0	0	0	0	0	0	0	0	0	0.0	0.0	1.0	0.0	0.0	1.8	0.0	0.0	0.0	2.5	0.0	0.0
Urtica dioica	1.97	0	0.19	1.77	0.53	0.935	0.63	0.53	0.27	0.91	0.36	0.2	0	0	0	0	0	0	0	0	0	0	0	0	0	0	0	0	0	0	0	0	1	1	0	0	0.0	0.0	0.0	0.0	0.0	0.0	0.0	0.0	0.0	0.0	0.0	0.0
Vaccinium myrtillus	0.42	1.6	1.44	0	1.43	0.855	2.11	1.45	0.92	0.27	0.99	0.52	0	0	0	0	0	0	0	0	0	0	0	0	0	0	0	0	0	0	0	0	0	2	0	0	0.0	2.0	0.0	0.0	0.0	0.0	0.0	0.0	0.0	0.0	0.0	0.0
Vaccinium vitis-idaea	0	1.59	1.65	0.35	1.39	0.01	1.87	1.45	0.92	0	1.65	0.48	0	0	0	0	0	0	0	0	0	0	0	0	0	0	0	0	0	0	0	0	0	0	0	0	0.0	0.0	0.0	0.0	0.0	0.0	0.0	0.0	1.0	0.0	0.0	0.0
Veronica agrestis/arvensis	0	0	0	0	0.54	0	0.13	0	0	0	0	0	0	0	0	0	0	0	0	0	0	0	0	0	6	0	1	0	0	0	0	0	0	0	0	0	4.7	0.0	0.0	0.0	0.0	3.6	0.0	0.0	0.0	0.0	0.0	0.0
Veronica beccabunga	0	0	0	0	0.28	0	0	0	0	0	0.32	0.4	0	0	0	0	0	0	0	0	0	0	0	0	0	0	0	0	0	0	0	0	0	0	0	0	0.0	0.0	0.0	0.0	0.0	0.0	0.0	0.0	0.0	0.0	0.0	0.0
Veronica chamaedrys	1.5	0.77	0.93	0.63	0.44	1.42	0.5	0.75	2.12	0.52	1.61	0.52	7.5	4.5	7.75	8	7.75	4.75	1.5	3	0.5	4.75	4.25	3.75	10	0	2	4	1	9	0	0	0	0	2	0	52.4	8.0	34.0	1.1	0.0	5.5	0.0	1.1	1.0	8.5	2.1	0.0
Veronica serpyllifolia/officinalis	0.485	1.16	0.98	1.61	1.12	1.89	2.235	1.34	1.18	0.54	1.95	0.52	0	1.5	4.5	4.25	1.5	4	1.75	1.5	0	0	0.25	0	9	20	18	27	10	26	55	35	5	6	5	7	15.2	22.0	1.0	18.2	1.7	93.8	3.0	2.0	0.0	0.0	3.2	0.0
Veronica scutellata	0	0	0.62	0	0	0	0	0.19	0	0	0	0	0	0	0	0	0	0	0	0	0	0	0	0	0	0	0	0	0	0	0	0	0	0	0	0	0.0	0.0	0.0	0.0	0.0	0.0	0.0	0.0	0.0	0.0	0.0	0.0
Verbascum thapsus		0	0	0	0	0	0	0	0	0	0.02	0	0	0	0	0	0	0	0	0	0	0	0	0	0	0	0	0	0	0	0	0	0	0	0	0	0.0	0.0	0.0	0.0	0.0	0.0	0.0	0.0	0.0	0.0	0.0	0.0
Vicia cracca	1.08	0.89	1.52	0.91	0.34	0.8	1.98	1.06	2.62	1.15	1.31	0.52	1.25	5	6.75	0.25	4.25	4.25	4	0.75	5.25	5	3	5.25	0	0	0	0	0	0	0	0	0	0	0	0	0.0	0.0	0.0	0.0	0.0	0.0	0.0	0.0	0.0	0.0	0.0	0.0
Vicia hirsuta	0	0	0	0	0	0.05	0	0	0.07	0.06	0	0	0	0	0	0	0	0	0	0	0	0	0	0	0	0	0	0	0	0	0	0	0	0	0	0	0.0	0.0	0.0	0.0	0.0	0.0	0.0	0.0	0.0	0.0	0.0	0.0
Vicia sepium	1.44	0.22	1.34	0	0	0.005	0.88	0.29	0	1.04	0	0	0	0	0	0	0	0	0	0	0	0	0	0	0	0	0	0	0	0	0	0	0	0	0	0	0.0	0.0	0.0	0.0	0.0	0.0	0.0	0.0	0.0	0.0	0.0	0.0
Vicia sylvatica	0	0	0	0	0	0.1	0	0	0	0	0	0	0	0	0	0	0	0	0	0	0	0	0	0	0	0	0	0	0	0	0	0	0	0	0	0	0.0	0.0	0.0	0.0	0.0	0.0	0.0	0.0	0.0	0.0	0.0	0.0
Vicia tetrasperma	0	0	0	0	0	0	0	0	0	0.3	0	0	0	0	0	0	0	0	0	0	0	0	0	0	0	0	0	0	0	0	0	0	0	0	0	0	0.0	0.0	0.0	0.0	0.0	0.0	0.0	0.0	0.0	0.0	0.0	0.0
Vincetoxicum hirundinaria	0.42	0	0.33	0.35	0	0	0.62	0	0	0	0.66	0.52	0	0	0	0	0	0	0	0	0	0	0	0	0	0	0	0	0	0	0	0	0	0	0	0	0.0	0.0	0.0	0.0	0.0	0.0	0.0	0.0	0.0	0.0	0.0	0.0
Viola arvensis	0	0	0	0	0	0.09	0.1	0	0	0	0	0	0	0	0	0	0	0	0.1	0	0	0	0	0	1	1	2	0	0	0	0	0	0	0	0	0	0.0	0.0	0.0	0.0	0.0	0.0	0.0	0.0	0.0	0.0	0.0	0.0
Viola canina	0.03	0.41	0.78	0.7	0.08	0.66	0.48	0.38	0.64	0.27	0.31	0.32	0	1.5	3.5	0	0	0.25	0.75	0	0	0	0	0	0	0	0	0	0	0	0	0	0	0	0	0	0.0	3.0	0.0	0.0	0.0	0.0	0.0	0.0	0.0	0.0	0.0	0.0
Viola hirta	0.04	0	0	0.35	0	0	0	0	0	0	0	0	0	0	0	0	0	0	0	0	0	0	0	0	0	0	0	0	0	0	0	0	0	0	0	0	0.0	0.0	0.0	0.0	0.0	0.0	0.0	0.0	0.0	0.0	0.0	0.0
Viola palustris	0.5	0	0	0	0	0	0	0.19	0	0	0	0	0	0	0	0	0	0	0	0	0	0	0	0	0	0	0	0	0	0	0	0	0	0	0	0	0.0	0.0	0.0	0.0	0.0	0.0	0.0	0.0	0.0	0.0	0.0	0.0
Viola riviniana	0.24	0.61	1.15	0.35	0.9	0.305	1.37	0	0.2	0	0.33	0	0	0	0	0	0	0	0	0	0	0	0	0	0	0	0	0	0	0	0	0	0	0	0	0	0.0	0.0	0.0	0.0	0.0	0.0	0.0	0.0	0.0	0.0	0.0	0.0
Viola tricolor	0.22	0	0.2	0	0	1.29	0.25	0.38	0.07	0	0.63	0.52	0	0	0	0	0	0	0	0	0	0	0	0	0	0	0	0	0	0	0	0	0	0	0	0	0.0	0.0	0.0	0.0	0.0	0.0	0.0	0.0	0.0	0.0	0.0	0.0
Senecio vulgaris	0	0	0	0	0	0	0	0	0	0	0	0	0	0	0	0	0	0	0	0	0	0	0	0	0	0	0	0	0	0	0	0	0	0	0	0	1.1	0.0	0.0	1.3	0.0	0.0	0.0	0.0	0.0	0.0	0.0	0.0
Myosurus minimus	0	0	0	0	0	0	0	0	0	0	0	0	0	0	0	0	0	0	0	0	0	0	0	0	0	0	0	0	0	0	0	0	1	2	0	0	0.0	0.0	0.0	0.0	0.0	0.0	0.0	0.0	0.0	0.0	0.0	0.0
Oenothera biennis	0	0	0	0	0	0	0	0	0	0	0	0	0	0	0	0	0	0	0	0	0	0	0	0	0	0	0	0	0	0	0	0	0	0	0	0	1.2	0.0	0.0	0.0	0.0	0.0	0.0	0.0	0.0	0.0	0.0	0.0
Digitalis purpurea	0	0	0	0	0	0	0	0	0	0	0	0	0	0	0	0	0	0	0	0	0	0	0	0	0	0	0	0	0	1	0	0	0	0	0	0	0.0	0.0	0.0	0.0	0.0	0.0	0.0	0.0	0.0	0.0	0.0	0.0
Conyza canadensis	0	0	0	0	0	0	0	0	0	0	0	0	0	0	0	0	0	0	0	0	0	0	0	0	0	0	0	0	0	0	0	0	0	0	1	0	0.0	0.0	0.0	0.0	0.0	0.0	1.0	0.0	0.0	0.0	0.0	0.0
Chenopodium polyspermum	0	0	0	0	0	0	0	0	0	0	0	0	0	0	0	0	0	0	0	0	0	0	0	0	0	12	0	1	0	1	1	7	0	0	1	0	0.0	0.0	0.0	1.1	0.0	0.0	0.0	0.0	1.0	0.0	0.0	0.0
Arabidopsis thaliana	0	0	0	0	0	0	0	0	0	0	0	0	0	0	0	0	0	0	0	0	0	0	0	0	0	0	0	0	0	0	0	1	0	0	0	0	0.0	0.0	0.0	0.0	0.0	1.8	0.0	0.0	0.0	0.0	0.0	0.0
Arabis glabra	0	0	0	0	0	0	0	0	0	0	0	0	0	0	0	0	0	0	0	0	0	0	0	0	0	2	0	0	0	0	0	0	0	0	0	0	0.0	0.0	0.0	0.0	0.0	0.0	0.0	0.0	0.0	0.0	0.0	0.0
Aethusa cynapium	0	0	0	0	0	0	0	0	0	0	0	0	0	0	0	0	0	0	0	0	0	0	0	0	0	0	0	0	0	0	0	0	0	0	0	0	0.0	0.0	0.0	0.0	0.0	0.0	0.0	1.0	0.0	0.0	0.0	0.0
